# Supplementary material for: Molecular Anatomy of Palate Development
Source: PLoS One. 2015 Jul 13;10(7):e0132662. doi: 10.1371/journal.pone.0132662 (PMC4500583; doi:10.1371/journal.pone.0132662)
Supplement: S1 Table — (XLS) [file pone.0132662.s001.xls]

Gene Symbol	FC ([post] vs [ant])	Gene ID	E14.5 Ant. Lateral Rep. 1 run0341_lane1_index703=14448-E14.5WT_Ant_Lateral~mouse_align	E14.5 Ant. Lateral Rep. 2 run0341_lane1_index704=14449-E14.5WT_Ant_Lateral2~mouse_align	E14.5 Ant. Lateral Rep. 3 run0391_lane2_index709=14569_Ant_Lateral_Palate1_012914~mouse_align	E14.5 Ant. Medial Rep. 1 run0366_lane92_index701=14538_Ant_Medial_Palate1_010214~mouse_align	E14.5 Ant. Medial Rep. 2 run0366_lane92_index702=14539_Ant_Medial_Palate2_010214~mouse_align	E14.5 Ant. Medial Rep. 3 run0366_lane92_index703=14540_Ant_Medial_Palate3_010214~mouse_align	E14.5 Ant. Nasal Rep. 1 run0297_lane2_index703=ZymoE14.5_WT_Ant.Nasal~mouse_align	E14.5 Ant. Nasal Rep. 2 run0297_lane2_index704=SDS_E14.5_WT_Ant.Nasal~mouse_align	E14.5 Ant. Nasal Rep. 3 run0324_lane6_index701=14446-E14.5WT_Ant_Nasal~mouse_align	E14.5 Ant. Nasal Rep. 4 run0175_lane7_index701=E14.5-Tgfbr2_WT_ANP~mouse_align	E14.5 Ant. Oral Rep. 1 run0297_lane2_index705=E14.5_WT_Ant.Oral~mouse_align	E14.5 Ant. Oral Rep. 2 run0324_lane6_index702=14447-E14.5WT_Ant_Oral~mouse_align	E14.5 Ant. Oral Rep. 3 run0175_lane7_index703=E14.5-Tgfbr2_WT_AOP~mouse_align	E14.5 Post. Lateral Rep. 1 run0171_lane5_index712=13705_E14.5_ERK2_WT_Post.Lateral~mouse_align	E14.5 Post. Lateral Rep. 2 run0391_lane2_index710=14570_Post_Lateral_Palate1_012914~mouse_align	E14.5 Post. Lateral Rep. 3 run0391_lane2_index711=14571_Post_Lateral_Palate2_012914~mouse_align	E14.5 Post. Medial Rep. 1 run0169_lane2_index702=13732_E14_5_ERK2_WT_Post_Medial_~mouse_align	E14.5 Post. Medial Rep. 2 run0366_lane92_index704=14541_Post_Medial_Palate1_010214~mouse_align	E14.5 Post. Medial Rep. 3 run0366_lane92_index705=14542_Post_Medial_Palate2_010214~mouse_align	E14.5 Post. Nasal Rep. 1 run0175_lane7_index702=E14.5-Tgfbr2_WT_PNP~mouse_align	E14.5 Post. Nasal Rep. 2 run0366_lane92_index708=14545_Post_Nasal_Palate1_010214~mouse_align	E14.5 Post. Nasal Rep. 3 run0391_lane2_index712=14572_Post_Nasal_Palate2_012914~mouse_align	E14.5 Post. Oral Rep. 1 run0175_lane7_index704=E14.5-Tgfbr2_WT_POP~mouse_align	E14.5 Post. Oral Rep. 2 run0366_lane92_index707=14544_Post_Oral_Palate2_010214~mouse_align	E14.5 Post. Oral Rep. 3 run0366_lane92_index706=14543_Post_Oral_Palate1_010214~mouse_align	Chromosome	Start	End	Regulation ([post] vs [ant])	Description	Entrez ID	Aliases
Pcp4	36.06714	18546	0.5596647	0.25979924	0	5.726939	0.9513942	0.481062	0	6.585054	0	2.1635435	0	0	0	139.98958	35.438	77.73725	40.403175	0	5.6581616	76.58842	102.425	117.59755	45.76686	10.450302	40.198486	chr16	96689213	96747400	up	Purkinje cell protein 4	18546	P16Rimb19|Pcp-4|Pep19
Sim2	32.02075	20465	2.3763447	0.6551515	0.57275194	0.8800576	0.14994928	0.45492116	0.9798863	1.3831142	0.326829	1.1145251	1.4997879	2.3972132	6.8636656	87.90552	16.76134	57.946423	62.26294	21.551157	28.64025	12.386004	25.484571	20.052622	39.646984	37.176575	29.94578	chr16	94085505	94348638	up	single-minded homolog 2 (Drosophila)	20465	bHLHe15
Cdh18	26.020197	320865	0.49712127	0.09989881	0.6404521	0.7340469	0.36583304	0.4846461	0.66838086	0.8061068	0.2657895	0.44237313	4.1383867	0.34403002	0.5947808	39.40705	10.63234	17.396494	45.45456	6.4549184	31.106205	1.6301632	7.483109	7.7566085	22.5084	21.94561	15.381471	chr15	22478777	23404173	up	cadherin 18	320865	B230220E17Rik|Cdh14l
Barx1	25.459583	12022	6.774246	1.2235951	3.7082994	4.045887	6.049147	2.9454002	1.019074	4.7117143	5.859868	5.4183393	0	3.5817292	8.405864	60.74872	86.05632	81.589005	114.00378	80.51266	70.39052	84.41723	58.097553	48.938744	91.340614	122.699684	76.01328	chr13	48758405	48761876	up	BarH-like homeobox 1	12022	
Meox2	11.903754	17286	7.3338013	4.255485	3.9583623	6.5143533	8.311328	6.3484488	11.995113	12.242074	11.680623	5.5485673	9.071522	6.3504896	4.932162	149.61234	52.781204	121.10867	170.49316	214.37514	138.83702	38.04419	41.85657	27.174532	78.77833	115.55566	80.25431	chr12	37835133	37906115	up	mesenchyme homeobox 2	17286	AI528662|Gax|Mox-2|Mox2
Dlx1	11.860354	13390	3.382747	1.9707847	2.1447666	0.86572015	0.15689316	0.39665645	0.7136402	1.1255718	1.1398795	0.25295806	3.138481	5.311533	2.511566	10.175885	18.340443	16.951399	7.9892025	37.76436	16.339636	8.427224	11.133584	14.572572	17.76668	11.777724	13.007699	chr2	71367502	71372038	up	distal-less homeobox 1	13390	Dlx|Dlx-1
Tbx22	7.8178563	245572	6.122149	3.2615914	5.694987	1.3836168	3.1745136	3.5781054	7.060886	3.108024	4.6611085	3.8972375	2.9145179	2.2293434	1.3961424	17.72713	16.981997	28.808992	41.402702	119.54497	55.76723	15.215506	16.601627	14.142003	24.737862	25.096882	22.233295	chrX	104863303	104884319	up	T-box 22	245572	D230020M15Rik
Cdh20	7.187184	23836	2.7951663	0.8948485	1.6689107	0.32876307	0.65539354	1.2427219	7.144718	2.266977	0.5952057	2.1794186	8.685675	2.057012	0.7376924	37.487823	14.713328	21.762184	33.190777	36.694942	25.993996	0.3982437	3.9462404	0.96440756	18.064846	28.531406	14.917141	chr1	106665396	106892058	up	cadherin 20	23836	Cdh7
Cntfr	4.485531	12804	2.6901927	3.0970268	2.9113	4.3181515	2.5555866	3.0686448	3.0998068	1.792056	1.5635506	1.9474124	1.9641534	4.323371	7.001829	14.345925	5.7392287	14.351689	44.883686	1.5277435	21.53411	24.4828	13.507469	10.911255	13.343667	23.131912	11.574405	chr4	41604529	41644123	up	ciliary neurotrophic factor receptor	12804	Cntfralpha
Fam189a1	4.4431777	70638	2.1883905	1.6814268	3.10323	9.32671	5.6853747	1.3232138	6.3211594	10.977844	6.566848	1.4477779	0.8160223	2.6648235	3.7541	8.434823	15.476263	8.764796	30.255245	11.09788	13.895889	17.467323	19.344322	17.51389	10.232343	19.954657	14.313668	chr7	71900982	72301414	up	"family with sequence similarity 189, member A1"	70638	5730507A09Rik|AW047451
Gdf10	4.264289	14560	3.1456325	0.53098863	2.9399672	9.268867	8.142591	5.5305824	5.2552266	13.50668	9.359414	4.8006334	2.917324	4.114374	1.1551334	26.1958	23.753687	12.155894	12.368206	17.46683	7.0212364	53.52846	38.061916	34.30404	12.686496	9.518581	9.677508	chr14	34736773	34748468	up	growth differentiation factor 10	14560	
BC055402	4.20825	407809	4.49491	0.7849825	0.11760993	0.9026363	0.5394558	0.52125204	1.1960654	1.211781	1.7905389	0.023829093	3.7288914	5.4274697	1.6080997	0.32163462	11.537097	10.6525955	1.6353943	0	2.1644826	22.089495	10.978701	6.3939443	15.529038	10.4155035	10.0605545	chr1	57257489	57271837	up	cDNA sequence BC055402	407809	
Lrrtm1	4.0270867	74342	5.730371	3.4337037	3.6174545	4.196265	2.4353156	2.3355374	2.769304	2.4958959	2.6540034	5.7816944	2.2328124	6.775102	14.476174	17.284462	36.528934	17.154024	50.631535	8.353819	31.532404	4.1697383	3.1952198	3.18538	29.325748	45.76769	26.596275	chr6	77192711	77207785	up	leucine rich repeat transmembrane neuronal 1	74342	4632401D06Rik|AW125451
Ptprv	3.9464853	13924	2.9629054	0.96146303	1.9172188	10.197805	8.5927515	6.262516	3.3304057	6.1278696	5.733777	2.6007662	1.1371017	2.5266721	2.3742125	6.401396	26.261358	20.25588	3.0566154	4.546458	4.687238	33.852657	34.75804	42.806534	11.100655	19.028866	13.224163	chr1	137005075	137029152	up	"protein tyrosine phosphatase, receptor type, V"	13924	Esp|OST|OST-PTP|mOST-PTP
Fndc1	3.8430598	68655	10.718468	5.4183116	3.609384	8.524279	4.227427	3.5588984	9.166467	10.930353	8.799272	7.978566	6.936336	8.325123	7.0539374	49.631557	20.60528	26.966415	63.721725	16.72489	20.48926	38.503002	26.704626	18.087162	26.224695	24.994562	18.535574	chr17	7931433	8020167	up	fibronectin type III domain containing 1	68655	1110027O12Rik|1110051A18Rik|mKIAA1866
Enho	3.7487168	69638	4.6029844	8.012733	7.4535923	7.6049194	4.8904862	1.4836924	4.605849	6.2250338	4.2637157	0.3942454	2.393825	6.426514	10.886863	9.504828	14.491598	8.267497	18.665346	32.414154	25.301748	21.122658	22.455421	11.822955	8.948795	20.779175	14.496689	chr4	41585177	41587335	up	energy homeostasis associated	69638	1110065P19Rik|2310040A07Rik
Lrrc3b	3.712118	218763	1.3592083	2.357003	2.9587507	3.1640537	0.99593407	2.1821935	1.761698	3.2798774	1.6883496	2.9438562	2.3243039	2.185349	1.9098438	15.920552	10.281269	13.562759	24.25547	3.2240934	10.605082	1.7034415	2.118974	3.4738038	22.812946	12.683523	10.246946	chr14	16190031	16271501	up	leucine rich repeat containing 3B	218763	BC019794|LRP15
Gsc	3.599803	14836	2.1390254	0.8510969	1.6534513	24.754541	19.999132	11.725062	7.883854	16.226936	14.718718	5.7914476	0	2.6867454	0.6496524	6.3104057	13.492026	12.806462	12.772089	9.785279	16.108685	24.255466	32.174915	23.78069	12.728025	12.661981	15.705694	chr12	105709419	105711446	up	goosecoid homeobox	14836	
Gria1	3.5525734	14799	4.112535	3.955263	3.1300232	5.0301156	1.6928085	1.9739354	2.1004362	4.2410116	4.499701	4.387192	1.7940111	6.496006	6.370194	5.1899104	16.494041	13.180565	9.43389	9.864033	12.4389925	15.519597	12.525317	11.744274	12.3533745	17.892118	23.014534	chr11	56825193	57143746	up	"glutamate receptor, ionotropic, AMPA1 (alpha 1)"	14799	2900051M01Rik|Glr-1|Glr1|GluA1|GluR-A|GluRA|Glur-1|Glur1|HIPA1|gluR-K1
Mpped2	3.3702917	77015	16.13511	8.918624	12.699974	14.353261	6.696619	7.8575206	13.840129	17.442404	22.517553	23.141495	11.931444	15.515315	14.093597	31.003113	90.821976	58.52067	10.32929	50.924828	22.00751	63.811478	59.770382	62.58232	71.78008	44.175655	58.835087	chr2	106533616	106708517	up	metallophosphoesterase domain containing 2	77015	239Fb|2700082O15Rik|AV354767|AW060960
Bmp3	3.360326	110075	9.756627	11.471971	14.981077	1.9420646	1.2791542	4.2221456	22.871803	8.722897	6.813709	8.735128	20.504576	11.085493	5.019281	23.911217	9.500363	42.158062	66.62549	37.692337	65.026245	23.896376	23.99454	17.77849	15.555705	19.752623	15.734052	chr5	99283458	99309979	up	bone morphogenetic protein 3	110075	9130206H07|9530029I04Rik
Otor	3.3197422	57329	2.1775358	3.1997283	0.84766454	1.6698365	0.3328841	1.6831917	6.339233	13.496479	4.837021	5.2919354	0.6658993	3.7565377	0.16652663	1.6558262	26.575157	15.925806	0	12.541395	5.090757	17.026966	42.24017	18.635574	4.2013555	1.5007405	8.883209	chr2	142904228	142907435	up	otoraplin	57329	CDRAP|Fdp|MIA|MIAL
Grem2	3.2842112	23893	3.0653787	1.7787056	1.554995	13.822904	16.220701	9.6534605	6.30829	12.652151	11.674836	7.3789544	2.6059866	2.5267603	2.5554767	42.989735	11.094985	21.077951	36.75151	42.945484	27.841831	7.1683393	5.51991	5.531522	24.023106	21.724031	14.864636	chr1	176763916	176851950	up	"gremlin 2 homolog, cysteine knot superfamily (Xenopus laevis)"	23893	Gremlin2|Prdc
Rspo3	3.2746434	72780	9.762178	7.4091144	7.9396033	3.3783326	6.5234947	10.167151	6.656943	14.931468	9.216471	11.642214	4.887857	7.645045	8.085299	38.351692	25.147219	39.8585	54.171047	21.664595	53.29821	8.681589	23.881702	15.830265	24.960766	18.68298	25.615538	chr10	29172913	29255673	up	R-spondin 3 homolog (Xenopus laevis)	72780	2810459H04Rik|AW742308|Cristin1|Thsd2
Sorcs3	3.2490351	66673	1.4161327	1.793596	0.6050164	6.4038873	5.1166687	5.615515	2.0038784	6.973443	6.036589	2.9179814	1.3987811	2.1009936	2.5395994	1.4459642	10.3115835	7.167171	4.64689	15.199111	10.507822	23.975328	14.639124	13.446032	13.357143	6.914622	8.844712	chr19	48280515	48879995	up	sortilin-related VPS10 domain containing receptor 3	66673	6330404A12Rik|AW045579
Lrrtm3	3.2486484	216028	11.255584	4.5934753	8.403655	0.3711136	1.6682212	0.5867949	5.3886	2.5958	7.851761	1.5202454	1.5960042	1.7052153	4.136389	33.948185	2.7953663	21.008238	27.653109	16.092072	14.912759	1.214456	3.9456406	1.51793	15.174878	12.907908	9.658356	chr10	63391245	63553003	up	leucine rich repeat transmembrane neuronal 3	216028	9630044H04Rik
Ptgfr	3.1757975	19220	1.1968809	2.6031632	3.454007	2.8672638	2.0129182	4.102789	7.091099	3.654719	3.9281175	2.481083	8.590504	5.4160867	1.8225896	20.600994	10.087464	16.051374	7.6690874	2.4605072	7.104641	13.728077	12.38068	16.065216	14.842508	8.974452	12.537333	chr3	151461574	151500492	up	prostaglandin F receptor	19220	AI957154|PGF|fp
Tnfrsf19	3.1231227	29820	8.287125	8.273949	7.6327443	8.504458	5.474623	11.077603	7.8386226	10.798276	9.624373	5.0016723	10.358785	13.898041	5.7129607	12.888403	31.255695	27.421265	35.345463	19.996815	46.94442	30.295067	28.796507	22.846443	18.743805	24.708698	32.42489	chr14	61582671	61665692	up	"tumor necrosis factor receptor superfamily, member 19"	29820	AL023044|AW123854|TAJ|TAJ-ALPHA|TRADE|Troy
Col12a1	3.113495	12816	31.94269	21.649946	26.558542	70.5038	34.918213	25.865938	37.94445	52.592724	55.040215	15.754627	46.375435	47.882683	17.352129	160.09499	124.641174	146.69186	104.848206	79.50389	94.9546	93.469635	163.26794	180.47282	41.691017	87.05236	96.50111	chr9	79446798	79566485	up	"collagen, type XII, alpha 1"	12816	AW743884
Eya4	3.0220208	14051	8.726367	5.3856936	5.9940476	14.991488	15.021179	8.178961	9.541495	17.014431	15.148853	16.07215	2.742298	5.5678644	7.2494545	18.63845	36.47661	28.817831	20.696774	18.98122	22.432892	30.193737	37.436573	40.630733	39.009155	20.593283	27.127165	chr10	22823974	23070592	up	eyes absent 4 homolog (Drosophila)	14051	B130023L16Rik
Pkdcc	2.9194849	106522	6.5784554	6.786117	5.9958973	9.7757845	10.683447	8.2003355	7.317238	9.227488	5.1637464	4.3072195	3.231267	7.828926	10.891515	2.4722683	38.922695	24.720139	8.720093	6.9352636	17.750141	64.71998	37.99588	39.802345	28.289446	33.575108	25.662228	chr17	83614623	83624409	up	"protein kinase domain containing, cytoplasmic"	106522	AI115348|AW548124|Adtk1|ESTM17|MAd1|Sgk493|Vlk|X83346
Aff2	2.8979986	14266	5.2600565	3.8823934	3.0806596	9.911752	4.3472567	3.9531214	6.1685734	5.7014055	3.1652365	12.869649	9.823546	5.5104876	6.477711	18.928757	18.636438	13.227466	25.810038	11.0233	13.296855	17.294794	11.778336	13.049575	29.562805	18.474722	15.395079	chrX	66613506	67121212	up	"AF4/FMR2 family, member 2"	14266	FMR2P|Fmr2|Ox19|Oxh
Sp7	2.8976235	170574	4.245504	1.5766277	3.828702	4.402266	3.153866	3.1870024	2.1884966	5.0962677	8.029462	5.5445886	0.9624675	2.0428746	3.6898046	2.076829	25.68557	29.308725	2.7843642	0	2.5977836	108.426445	56.525726	83.5715	7.254936	11.495864	9.963435	chr15	102187608	102197399	up	Sp7 transcription factor 7	170574	6430578P22Rik|C22|Osx
Ctsk	2.832293	13038	13.337958	1.1731355	5.763204	10.060898	7.086038	12.475918	11.037029	9.590296	7.1094675	10.651853	7.5401726	9.648332	17.962889	38.046917	18.917845	26.568123	30.910654	34.824924	16.166086	27.964964	28.352787	11.26537	22.214098	20.04916	23.952578	chr3	95303208	95313284	up	cathepsin K	13038	AI323530|MMS10-Q|Ms10q|catK
Hba-a2	2.8118985	110257	0.6338253	0.58844984	0	1.0809684	0	1.0896138	1.6336392	2.20853	0	36.91523	0	0.72953814	29.914772	59.07949	0.32627183	1.5178987	80.13111	1.5034573	1.3731253	26.770355	0.916974	0	58.39656	2.5728393	1.159693	chr11	32196489	32197310	up	"hemoglobin alpha, adult chain 2"	110257	
Clec11a	2.794595	20256	3.9325032	5.0849257	5.334463	8.095435	3.4138832	3.1385314	7.7641506	11.616035	10.823112	8.784183	3.1041415	5.936361	4.26797	10.792544	18.368734	18.81343	6.367373	26.780243	6.3282557	32.362534	30.20015	41.150146	9.413146	12.948192	14.819177	chr7	51559136	51562329	up	"C-type lectin domain family 11, member a"	20256	AW457320|Clecsf3|Scgf
Kera	2.757561	16545	8.723946	6.661252	5.773683	2.1963058	0.7818509	1.581337	11.849614	6.993746	14.314606	16.536213	0.31280193	1.1764061	1.0951475	168.993	0.43046588	64.59341	68.355705	73.3132	47.954548	0.42229712	7.6413846	0.20453134	7.1888103	4.0326285	22.39419	chr10	97069839	97076322	up	keratocan	16545	CNA2|SLRR2B
Irx5	2.6994991	54352	1.9407766	0.55441135	1.6156071	5.6014223	4.948794	2.181495	6.1565695	6.502434	4.793945	3.068814	2.7921772	1.9092736	1.9678279	0.63118464	13.710688	6.971722	2.368801	23.343767	3.4498606	16.989103	16.809963	13.609889	14.2991495	7.928953	8.018503	chr8	94881695	94885355	up	Iroquois related homeobox 5 (Drosophila)	54352	
Flrt2	2.6734064	399558	32.604	23.374922	25.254396	26.586117	25.47045	26.851757	31.529215	29.898863	28.093845	36.449585	34.215385	37.487877	21.724632	90.52786	74.69162	92.49365	132.58278	116.6793	138.1893	38.45952	44.4597	43.037437	72.7791	91.015305	78.23096	chr12	96930436	97023423	up	fibronectin leucine rich transmembrane protein 2	399558	
Lyve1	2.6699312	114332	6.8363853	7.813621	9.53078	0.35202995	1.28659	3.0753276	18.36511	13.905182	10.027309	7.3357015	23.088312	9.129332	1.6383103	25.437323	19.698889	13.336793	21.37377	6.518454	8.545997	12.95077	18.23792	12.355199	16.472523	14.914177	22.36874	chr7	117994121	118006467	up	lymphatic vessel endothelial hyaluronan receptor 1	114332	1200012G08Rik|Crsbp-1|Lyve-1|Xlkd1
Clstn2	2.6409442	64085	2.3697271	2.4054198	2.1199827	18.368557	4.904961	5.600139	5.114266	6.9503493	3.3419597	1.9233695	6.446684	4.9409523	4.038492	25.757782	11.920576	10.484511	9.324948	16.331116	5.1420145	14.418507	12.869589	8.495202	15.400117	7.8205833	11.69598	chr9	97344814	97933586	up	calsyntenin 2	64085	2900042C18Rik|AI448973|CSTN2|Cs2|Cst-2|mKIAA4134
Tpd52l1	2.616195	21987	7.057372	4.977754	4.481911	5.822388	5.256453	4.098648	7.53704	8.11738	5.8753586	6.1242085	3.1402194	7.667516	6.9653654	18.48268	11.838147	9.542918	17.668797	70.359924	24.992908	10.074455	11.643253	11.087768	14.470527	8.760079	14.302198	chr10	31052186	31165727	up	tumor protein D52-like 1	21987	D53
Adamts17	2.5558171	233332	12.486924	13.727446	10.261306	5.048487	3.7131097	3.4530876	20.081442	11.76438	11.603063	22.563112	14.457245	10.365351	12.446607	46.555153	18.90717	27.335226	67.41223	50.25968	22.529486	21.767994	16.177155	15.485126	21.926018	28.116293	18.94516	chr7	73984621	74297511	up	"a disintegrin-like and metallopeptidase (reprolysin type) with thrombospondin type 1 motif, 17"	233332	AU023434
Fam46c	2.4552104	74645	7.425971	5.2528358	5.931563	9.323669	5.557422	4.4073243	3.6456966	5.698747	4.913307	5.4929113	1.2024915	2.826506	3.9844925	9.712897	3.309644	7.2702184	19.728546	13.211011	20.75568	14.610774	15.976933	7.862713	15.6877365	14.210593	9.491184	chr3	100275459	100293115	up	"family with sequence similarity 46, member C"	74645	4930431B09Rik|AI449797
Col24a1	2.3560357	71355	6.9789786	3.5617461	6.526725	7.964482	11.050525	10.529598	5.502963	9.270478	4.602416	8.852079	5.4645557	6.5187855	4.5814114	26.707153	4.675729	13.688506	35.308983	15.524009	30.194475	19.954758	14.062798	13.126223	14.861338	12.755192	13.2691765	chr3	144955436	145214969	up	"collagen, type XXIV, alpha 1"	71355	5430404K19Rik
Pdgfc	2.3356552	54635	2.426473	2.6277857	2.983566	4.3177233	4.794716	5.0369625	5.369463	5.220343	3.7975032	5.31883	3.7222202	5.6107974	4.61819	7.321606	11.097377	15.085522	8.468943	8.124292	13.762977	8.640699	8.00579	5.574284	12.687833	13.098017	10.828002	chr3	80840338	81017953	up	"platelet-derived growth factor, C polypeptide"	54635	1110064L01Rik|AI647969|PDGF-C
Cadm1	2.3331726	54725	4.7643995	4.872218	4.543393	8.326654	7.101812	6.4662495	5.4469247	8.578019	5.871202	9.5036	5.7888412	5.897113	7.2563543	6.1903787	13.147145	14.758011	11.116211	13.2175255	13.926551	26.575993	16.872004	22.001537	22.50736	16.11115	14.26252	chr9	47338435	47661468	up	cell adhesion molecule 1	54725	2900073G06Rik|3100001I08Rik|AI987920|Bl2|Igsf4|Igsf4a|Necl2|RA175|RA175A|RA175B|RA175C|RA175N|ST17|SgIGSF|SynCam|Tslc1
Tmtc2	2.3283486	278279	7.125652	5.423013	5.8469076	5.883931	7.0244203	7.0697746	7.60251	5.0994754	5.102253	7.938607	4.5839396	5.708211	6.7117734	35.45531	7.643872	15.264785	26.513018	19.728321	17.682718	13.568192	9.750982	8.6326885	9.564173	17.317184	12.14399	chr10	104624720	105011535	up	transmembrane and tetratricopeptide repeat containing 2	278279	8430438D04Rik|D330034A10Rik
Cthrc1	2.3258793	68588	11.9211855	7.7371254	15.635945	4.2050037	5.5011673	11.656247	14.449482	6.9320703	9.21923	5.7736254	20.908554	8.9719925	6.269276	28.229609	15.663189	20.63685	14.648608	23.364761	9.570195	52.40273	34.2527	35.662254	26.87576	8.757379	17.709436	chr15	38908478	38918665	up	collagen triple helix repeat containing 1	68588	1110014B07Rik
Npas3	2.325757	27386	2.8870294	4.790216	2.7509272	8.972093	5.5771937	4.73466	5.6336427	7.0880938	5.3469687	3.7475367	4.902513	5.9272094	2.841854	12.317168	12.691687	10.25037	21.377995	20.049902	15.286049	3.8536317	6.843665	3.8629835	14.744378	15.818183	14.794989	chr12	54349664	55173162	up	neuronal PAS domain protein 3	27386	4930423H22Rik|bHLHe12
Rmrp	2.3057432	19782	7.827166	2.4222736	0	16.597227	3.3264198	2.2426233	23.50266	42.046394	3.2223356	56.313293	22.1805	5.2136188	65.44175	95.56361	6.104789	3.1241114	103.41493	6.188777	9.420472	83.77331	21.703943	7.2515655	65.6675	67.78075	15.76116	chr4	43505657	43505931	up	RNA component of mitochondrial RNAase P	19782	1110032O22Rik|Rmrpr
Col2a1	2.2776577	12824	9.453315	8.001808	9.352926	24.96063	20.165356	10.907068	14.796398	25.699482	24.447033	17.27532	4.449064	7.6734548	13.256247	27.13625	23.824944	31.580124	19.13042	19.562225	22.972979	51.382053	30.916985	39.613216	43.227806	41.189693	25.329967	chr15	97806033	97835155	up	"collagen, type II, alpha 1"	12824	Col2|Col2a|Col2a-1|Del1|Dmm|M100856|Rgsc856
4933436C20Rik	2.2365558	71296	1.6923033	4.18077	3.750348	11.251735	8.27082	3.860248	4.107851	7.6509724	6.4044547	3.010105	2.0299277	6.1760616	2.3730931	1.3558339	17.15484	5.107594	18.590439	18.600075	6.242902	11.390358	16.180483	12.92222	18.126963	7.752428	8.538257	chr8	94849937	94880019	up	RIKEN cDNA 4933436C20 gene	71296	
Col25a1	2.1903262	77018	5.003623	3.4757152	4.2251525	14.38486	11.398906	10.443134	6.333171	15.755246	7.7067747	8.963518	2.8381896	6.216949	3.1524098	28.89356	7.060762	22.981401	47.99476	20.232368	30.631739	5.8847475	7.8717833	3.4671373	17.767187	17.306988	15.069487	chr3	129883796	130299335	up	"collagen, type XXV, alpha 1"	77018	2700062B08Rik|CLAC-P
Pde1a	2.1744127	18573	4.0647035	3.708648	3.8512087	2.1071553	2.5018005	2.951685	33.999794	10.566263	2.3369646	3.7436025	42.279224	4.995561	1.1770399	20.778875	8.494112	14.40164	18.19631	37.349678	14.926359	3.3569777	3.4096923	3.1772878	16.180166	11.094428	11.438562	chr2	79674610	79969569	up	"phosphodiesterase 1A, calmodulin-dependent"	18573	AI987702|AW125737
Slitrk4	2.1502523	245446	9.846117	4.668802	6.7089367	1.4770944	1.4723036	1.4889083	9.399134	9.823916	9.570786	10.069859	8.299228	7.287142	4.496685	19.143902	25.062796	15.610633	3.6864045	12.55466	3.8842986	8.272044	7.452075	8.550398	30.242481	13.919087	17.55611	chrX	61522619	61530171	up	"SLIT and NTRK-like family, member 4"	245446	6430513G13|D930039I09Rik
Col9a3	2.1184807	12841	3.3332877	4.0617394	4.9930487	20.803926	16.452381	7.3371553	11.422492	14.732559	11.757186	9.72673	6.0160265	4.769837	4.9685707	2.8860867	20.822233	19.374897	7.0185175	31.802404	18.880953	38.903053	25.931925	30.484303	22.72356	12.9735155	12.680364	chr2	180332927	180356890	up	"collagen, type IX, alpha 3"	12841	AV006866
Mrps18b	2.1174343	66973	15.603092	15.361314	16.734705	10.370028	24.556734	17.947258	3.9297159	14.039277	10.7585945	7.543826	0	11.76108	12.369913	7.5130496	25.6349	9.876329	13.02664	36.76974	26.069057	23.977215	31.450462	19.56959	15.801036	18.068312	31.316748	chr17	36047330	36053314	up	mitochondrial ribosomal protein S18B	66973	2400002C15Rik
St3gal1	2.1116183	20442	9.339379	11.300176	8.189536	18.980923	9.329699	13.775119	10.2856245	7.380168	6.07795	7.984165	4.9892335	12.726677	16.592258	27.07244	23.224201	25.675802	35.481647	7.5050473	18.880852	19.078203	16.760345	18.58439	19.506748	31.735996	25.60407	chr15	66934437	67008444	up	"ST3 beta-galactoside alpha-2,3-sialyltransferase 1"	20442	5330418N22Rik|AI467004|ST3GalI|Siat4|Siat4a|St3gal-1
Enpep	2.0981596	13809	5.8558435	5.0753827	5.028475	8.022326	6.7365494	5.931295	10.779837	14.940422	12.98705	9.219608	6.0968933	7.4436016	4.380502	6.076655	19.37024	19.102318	12.868296	17.55721	15.024953	21.176239	32.155304	31.276865	12.48013	8.034807	13.056339	chr3	128972095	129035667	up	glutamyl aminopeptidase	13809	6030431M22Rik|APA|Bp-1/6C3|Ly-51|Ly51
Abi3bp	2.078057	320712	6.345912	8.551131	8.003443	8.206612	5.8955755	4.338753	9.186809	13.6487	9.206387	8.2838125	20.823492	13.058609	7.107533	30.487986	31.537453	29.7491	25.988192	18.295412	11.86962	8.4138	14.10526	6.0166993	20.241798	21.821466	28.810263	chr16	56477959	56690248	up	"ABI gene family, member 3 (NESH) binding protein"	320712	5033411B22Rik|AI506287|BG172926|D930038M13Rik|TARSH|eratin
Sema3d	2.0738065	108151	8.049559	6.4870634	9.427191	9.312678	7.06374	5.7301497	9.357365	21.307005	17.45754	9.126345	20.518084	10.726644	4.483658	22.646307	16.480654	25.488483	18.63064	30.31023	24.343933	19.969065	25.058693	27.973948	11.89455	11.523252	17.90158	chr5	12383166	12588943	up	"sema domain, immunoglobulin domain (Ig), short basic domain, secreted, (semaphorin) 3D"	108151	4631426B19Rik
Lmo4	2.0561502	16911	23.642221	17.567629	17.339863	12.847576	15.528337	18.525679	23.957584	21.502995	17.987623	21.292	34.306072	18.498579	15.469844	99.77699	30.302961	42.018993	53.5248	157.432	42.89389	21.589659	31.584314	30.624823	27.453115	24.23079	27.993412	chr3	143851494	143868219	up	LIM domain only 4	16911	A730077C12Rik|Crp3|Etohi4
Igfbp5	2.044844	16011	82.18412	55.94246	59.966805	61.387653	26.936672	35.210224	72.14528	77.12528	80.10687	33.870323	62.21339	113.04104	60.74853	89.47555	191.25494	131.98384	92.15392	89.258156	60.94839	182.89352	121.461365	216.4616	87.911766	163.41084	140.51625	chr1	72904639	72921439	up	insulin-like growth factor binding protein 5	16011	AI256729|AW208790|IGFBP-5|IGFBP-5P
Cd55	2.0423403	13136	6.02384	6.7190175	8.062292	1.4660417	0.6262657	0.7740684	10.069332	8.854602	7.900862	19.03332	8.156978	4.280949	3.7943144	95.853065	4.7889576	23.440817	33.842785	19.978647	8.884523	1.6161395	6.167209	4.186778	6.3440504	3.8549142	8.372231	chr1	132335607	132359317	up	CD55 antigen	13136	Daf|Daf-GPI|Daf1|GPI-DAF
Sned1	2.0268989	208777	26.829653	18.790207	21.636478	15.408163	16.000624	18.109169	12.305593	13.396783	16.041996	11.814466	8.852673	29.193972	20.83702	45.415703	29.568596	37.47583	94.46358	16.623497	45.033577	43.947914	23.698418	24.924482	21.83785	45.321514	30.107698	chr1	95132474	95193025	up	"sushi, nidogen and EGF-like domains 1"	208777	6720455I24Rik|AI197264|AI642697|D430044C15Rik|SST3|Snep
Adam33	2.0097167	110751	8.249197	8.3753605	9.818948	17.431862	11.878415	12.239607	6.408368	9.684361	8.406397	9.552939	9.821001	14.221817	10.881694	22.408579	10.622279	22.5338	40.379417	52.653076	22.835917	18.832756	17.81507	13.542145	11.58688	28.258314	16.740349	chr2	130876553	130889550	up	a disintegrin and metallopeptidase domain 33	110751	Adaml
Pcolce	2.0085857	18542	46.47136	49.6932	45.714825	93.02252	94.17905	76.32609	58.163994	67.05802	63.809147	58.560436	30.264349	57.055416	46.10049	111.71357	100.51084	106.562355	157.6844	122.772224	123.60616	110.45861	133.30292	126.813805	83.25602	148.05638	108.373764	chr5	138046335	138052632	up	procollagen C-endopeptidase enhancer protein	18542	Astt-2|Astt2|P14|PCPE-1
Has2	-2.003264	15117	69.989876	73.31054	57.86903	36.226406	55.312572	63.043	43.34745	52.108974	52.34275	90.38195	49.71353	54.46914	67.65905	43.90844	16.26953	35.869183	30.615997	38.086536	56.60316	22.482216	15.432551	19.18189	34.54836	30.866646	29.871405	chr15	56497182	56526101	down	hyaluronan synthase 2	15117	
Cyp26b1	-2.0230238	232174	24.430449	33.409637	24.453966	64.51931	55.480335	59.748814	37.909534	46.807568	41.416355	22.241016	24.887075	21.64538	32.438755	6.2711906	16.743773	13.680529	6.035121	28.290215	24.342325	18.379114	24.731768	27.748846	19.837776	32.064503	18.075636	chr6	84521408	84543902	down	"cytochrome P450, family 26, subfamily b, polypeptide 1"	232174	CP26|P450RAI-2
Scarna3a	-2.0258963	100217414	24.808134	25.459534	29.150177	24.421276	50.751404	20.539959	43.80285	48.09429	38.52466	60.82806	100.28218	36.159534	33.79113	45.302162	17.35726	29.55992	22.252287	3.6057494	28.90734	15.576321	29.557026	13.993063	41.39771	7.404544	17.423336	chr1	161270438	161270555	down	small Cajal body-specific RNA 3A	100217414	MBI-114
Gm13187	-2.0335166	100504349	15.055841	20.1428	14.403541	8.925993	10.815893	10.980395	12.146553	18.588285	8.794286	16.415392	14.972713	14.697632	17.219381	4.446797	8.831772	7.8317523	11.797756	0	6.9028974	13.769653	7.630886	5.650946	21.418482	12.217012	11.579234	chr2	4212205	4222149	down	predicted gene 13187	100504349	OTTMUSG00000010802
Cxcl12	-2.0479825	20315	57.00653	66.44881	59.82576	50.432877	38.237648	45.649956	66.24197	61.854645	62.437176	32.886833	38.839725	63.63899	39.7699	16.754261	44.03935	35.30102	11.981345	17.332855	10.80243	31.160433	35.554283	28.842516	19.760231	41.566628	45.208694	chr6	117118553	117131386	down	chemokine (C-X-C motif) ligand 12	20315	AI174028|Pbsf|Scyb12|Sdf1|Sdf1a|Sdf1b|Tlsf|Tlsfa|Tlsfb|Tpar1
Efemp1	-2.0693538	216616	11.4636345	27.970064	23.22899	12.834565	11.642743	14.430555	23.624638	21.046638	19.724936	47.310356	33.16453	22.477968	31.725887	28.65775	8.245663	8.017427	10.1658535	72.30625	5.3441277	7.4242573	7.288025	9.990491	15.0603	8.1422825	3.197257	chr11	28753205	28826743	down	epidermal growth factor-containing fibulin-like extracellular matrix protein 1	216616	
Ednra	-2.0725942	13617	95.03434	78.52302	81.4532	87.491196	96.9406	100.866196	113.39271	57.761703	70.9505	122.592125	88.85257	57.44428	92.15987	89.80734	18.948885	47.35885	126.96812	44.598175	84.69931	21.533401	28.005356	18.832712	35.737213	49.43392	38.95726	chr8	80186928	80248351	down	endothelin receptor type A	13617	ET-AR|ETa|Gpcr10
Eln	-2.105392	13717	67.56478	71.73327	96.113945	94.223145	68.60217	55.278202	120.37581	118.72952	81.522285	67.2151	84.08819	77.85594	56.84711	47.866642	56.496346	33.110962	31.091608	36.329395	18.588676	33.21534	37.30895	34.08619	30.263926	68.23819	57.611233	chr5	135178466	135223124	down	elastin	13717	AI385707|AI480567|E030024M20Rik
Pcdh1	-2.1070807	75599	17.70391	18.563084	14.687477	14.9194	9.511943	8.800561	14.182584	6.4299	10.88073	17.412409	11.470558	15.410856	30.436811	14.6901245	6.03557	5.50832	29.40037	0	7.4919124	9.815439	7.865487	3.353047	19.117077	19.581741	9.958847	chr18	38349199	38369416	down	protocadherin 1	75599	2010005A06Rik|AI585920
Mir717	-2.1204667	751531	16.587847	13.016942	12.964758	8.756438	5.874641	37.39935	12.63957	5.734073	5.12174	4.5103116	20.705194	6.103281	8.4805765	1.2368902	3.7734878	10.246511	4.0767074	0	5.3238635	0.96702164	0.23807675	3.6590466	12.238518	7.0005774	9.306561	chrX	49775584	49775692	down	microRNA 717	751531	Mirn717|mir-717|mmu-mir-717
Acss3	-2.1271393	380660	8.819841	15.069526	10.199265	5.267509	6.7156606	7.8702087	5.352535	12.952709	9.615044	12.596309	19.070597	10.148832	10.403488	13.431679	7.740288	7.852209	13.684457	0	6.0681734	2.171304	5.3202534	4.35078	8.189394	8.789267	6.1038094	chr10	106373220	106560720	down	acyl-CoA synthetase short-chain family member 3	380660	8430416H19Rik|Gm874
Gap43	-2.127436	14432	54.746548	65.33903	72.55229	78.02229	102.56483	76.27498	78.63557	67.166176	65.48326	61.621155	57.416164	54.393562	68.97098	64.64882	22.717579	37.015167	76.53339	13.624468	39.330906	28.242622	37.527954	19.40953	41.285038	21.714684	35.176983	chr16	42248674	42340764	down	growth associated protein 43	14432	B-50|Basp2|GAP-43
Leprel1	-2.136354	210530	14.075319	10.356351	9.004597	5.111268	6.4429665	14.9818325	11.204266	2.5690074	5.7906713	6.4033594	12.998494	12.398578	31.537714	25.13501	3.2560685	6.5963497	10.755836	0	2.5814104	5.535774	4.0033746	6.4189906	6.425112	5.298904	5.581532	chr16	25960409	26105870	down	leprecan-like 1	210530	4832416N06|AW553532|Mlat4|P3H2
Spry2	-2.1647496	24064	16.491617	13.884259	16.742086	9.321444	22.60834	21.75221	20.158653	13.93179	12.784735	19.594292	16.700207	11.112726	15.101813	13.696901	3.3745267	6.7594275	17.969625	6.1161246	8.937487	6.1522236	9.820603	3.4398897	4.5218782	10.047756	8.429437	chr14	106291164	106296036	down	sprouty homolog 2 (Drosophila)	24064	sprouty2
Slc35f1	-2.1663527	215085	10.904466	12.336645	10.30493	22.094952	24.891628	16.672438	22.270933	11.439528	15.796605	23.422577	37.961754	14.311503	17.972723	21.86335	6.33312	7.0831203	18.692123	7.3579617	7.4025435	3.2641115	6.2692075	6.1112633	10.7234955	7.074692	7.858313	chr10	52410307	52831428	down	"solute carrier family 35, member F1"	215085	Duf6|E130016L02
A930038C07Rik	-2.2151697	68169	40.924816	34.323086	28.842102	30.927097	31.253838	35.504932	38.63194	28.66471	24.652689	34.76844	41.949986	26.643661	23.60828	18.8725	25.762886	15.064135	21.46993	3.6334622	12.761783	6.003454	12.815625	9.885754	21.829123	27.199484	27.83565	chr6	65621605	65656924	down	RIKEN cDNA A930038C07 gene	68169	Ndnf|epidermacan
Snord87	-2.277432	266793	9.695814	23.944502	32.947124	18.437521	21.179705	20.668503	8.371738	7.0102916	10.897154	23.916843	25.222828	26.814907	8.657585	3.6438122	9.528421	9.520097	4.1686764	0	19.254679	2.8042812	8.346199	16.707998	5.3605494	7.2417774	8.5035515	chr1	9932551	9932624	down	"small nucleolar RNA, C/D box 87"	266793	MBII-276|Rnu87|U87
Cd44	-2.2843068	12505	22.302141	22.78829	18.752434	25.973341	22.518478	31.787458	25.70537	24.572441	20.511826	28.437841	22.763336	24.567118	28.014462	6.2116404	12.092985	10.583769	11.350087	2.072747	8.421267	20.413631	13.79116	17.585527	12.052823	14.767782	17.595373	chr2	102651300	102741822	down	CD44 antigen	12505	AU023126|AW121933|AW146109|HERMES|Ly-24|Pgp-1
Tekt2	-2.2876356	24084	22.420372	24.946346	26.061712	9.638146	14.260897	18.460472	14.980646	10.451668	7.412125	23.997028	21.988014	18.020395	32.403713	15.666872	7.0044103	6.234146	15.721718	7.384806	5.9831543	3.9733706	4.9232936	2.3962116	15.194357	10.316075	12.417375	chr4	125999365	126002447	down	tektin 2	24084	AU014974|tektin-t
Nbl1	-2.3265946	17965	48.294174	39.72556	36.00716	36.04994	30.85906	42.470474	39.462494	45.86155	34.08781	39.7596	8.772124	29.6546	54.83937	26.22392	17.07877	19.4499	33.039146	0.9658988	14.555752	32.643806	22.595375	9.103966	11.334612	26.717474	18.503021	chr4	138638207	138648885	down	"neuroblastoma, suppression of tumorigenicity 1"	17965	D4H1S1733E|DAN|Dana|NO3
Cpa3	-2.3410187	12873	3.456594	33.567577	26.735258	1.052698	3.357708	2.9711285	36.42559	61.460426	31.26198	71.584915	33.801987	5.1310906	4.495316	20.970102	1.1554142	3.8433237	27.043867	27.23296	11.767486	2.3599231	0.8929926	3.568389	4.1479597	9.621321	1.8667169	chr3	20115515	20142080	down	"carboxypeptidase A3, mast cell"	12873	MC-CPA|mMC-CPA
Nxph1	-2.3780534	18231	33.5488	23.23582	27.384806	39.32856	42.045757	39.783676	31.032906	14.653786	22.544605	12.610488	29.262634	31.333395	7.1640086	10.056192	24.40449	20.511658	9.368381	3.1327295	20.189472	2.9569304	5.30012	4.841424	8.127742	40.616886	23.247189	chr6	8898614	9198578	down	neurexophilin 1	18231	C130005L03Rik
Hlf	-2.4150047	217082	13.30565	5.9092855	8.917023	7.940658	11.116531	15.897195	13.833441	10.522803	10.771707	6.10142	8.918206	8.68047	4.6352797	3.6673522	8.672365	3.8647733	3.6611674	0.14467134	4.122457	10.591831	8.2315855	5.492303	4.483655	3.7472715	5.0576234	chr11	90197849	90252231	down	hepatic leukemia factor	217082	E230015K02Rik
Inhba	-2.425275	16323	51.263824	45.9768	36.443157	38.202816	60.72126	40.909863	29.930227	42.09286	41.180225	95.84294	20.549458	33.1617	87.16003	25.857342	9.983177	16.56302	16.963854	24.564327	20.781755	44.876186	23.875008	17.961748	22.60337	5.251044	18.233631	chr13	16106284	16119044	down	inhibin beta-A	16323	
Olfml2a	-2.4334185	241327	14.412351	16.861898	25.930374	8.307552	7.994547	5.66032	16.270435	9.12484	7.202435	7.1427317	10.128082	18.542864	31.689236	12.658012	9.805295	3.794583	7.8875165	0	1.4474833	9.299266	8.074884	3.9337263	10.173441	17.665745	7.512134	chr2	38787500	38816105	down	olfactomedin-like 2A	241327	4932431K08Rik|mFLJ00237
Gpr126	-2.4379973	215798	20.226494	29.274702	18.650574	20.290495	19.186872	13.280608	16.66768	19.231787	18.457096	29.8723	24.874247	24.856577	15.159099	33.505253	12.413698	15.799818	2.2440913	10.203633	2.7797997	4.087395	6.641379	8.156981	8.900257	11.313127	13.313896	chr10	14122391	14264842	down	G protein-coupled receptor 126	215798	1190004A11Rik|AI449247|AW045736|DREG|Gm222
Gm6642	-2.4654546	625995	24.081583	8.32051	15.232749	10.601312	21.433233	9.037772	4.8846374	9.8184	8.539189	25.448246	13.929355	9.228105	9.673707	14.995779	2.2892957	7.3572826	25.065842	0	9.109595	4.9109316	3.302774	2.1754696	8.875873	4.9882393	3.5802886	chr19	31004876	31005452	down	ubiquitin-like 5 pseudogene	625995	EG625995
Cttnbp2	-2.468003	30785	24.887014	28.367031	27.915615	15.006539	17.287617	16.983334	17.637503	14.54966	18.840017	30.51639	16.434166	18.403824	25.65296	14.930628	8.361108	13.85246	16.049725	2.887175	7.3610897	5.517312	5.510128	4.1355505	13.766902	10.794804	10.18419	chr6	18316477	18464825	down	cortactin binding protein 2	30785	3010022N24Rik|4732477G22Rik|6430526E05|9130022E09Rik|AU040881|Cortbp2|ORF4|mKIAA1758
Aldh1a2	-2.4703343	19378	10.477132	13.975684	11.077599	1.6214525	1.6161934	0.71343	10.163318	3.7268941	4.297633	11.27869	13.470932	13.045561	20.348783	1.0614775	8.712941	3.2255347	0.48662618	0	0.22885421	10.879822	3.876508	9.248629	7.4380436	6.4192333	9.737587	chr9	71063596	71144050	down	"aldehyde dehydrogenase family 1, subfamily A2"	19378	AV116159|Aldh1a7|Raldh1|Raldh2
Sema3e	-2.493956	20349	11.325295	9.823645	8.585808	27.89567	33.592964	19.45014	26.984346	42.44756	30.887568	39.715923	9.947303	7.2161307	6.291778	2.7182012	10.491476	4.482099	1.9934222	1.7871468	9.361982	16.46214	16.379612	17.84432	7.317302	7.562029	11.48034	chr5	14025276	14256689	down	"sema domain, immunoglobulin domain (Ig), short basic domain, secreted, (semaphorin) 3E"	20349	6430702L12|AA408817|Semah|mKIAA0331
Bcl2	-2.4947624	12043	43.708675	40.605404	39.348843	20.28094	22.996416	26.733097	35.506264	24.028063	23.934317	30.627705	28.298914	38.110416	52.59598	21.923668	14.698868	14.534609	13.974411	1.8695097	8.972458	15.175519	13.984626	9.999251	23.045633	19.029188	19.28923	chr1	108434756	108610867	down	B cell leukemia/lymphoma 2	12043	AW986256|Bcl-2|C430015F12Rik|D630044D05Rik|D830018M01Rik
Lbh	-2.4995558	77889	29.157978	28.243015	42.644604	12.065059	10.634497	11.596695	17.17877	8.244436	15.45261	6.569943	16.103998	38.694294	47.101948	12.249468	16.889402	8.540901	15.314459	0.13868268	7.6975822	8.964868	4.060031	3.379967	11.157007	28.668875	21.118767	chr17	73267645	73291286	down	limb-bud and heart	77889	1810009F10Rik|6720416L16Rik
Madcam1	-2.5212555	17123	6.4169903	15.827512	12.357757	5.816675	6.502136	6.63627	5.2092385	4.1814313	4.056285	3.9156811	6.2972317	11.074165	16.781372	7.7261004	2.9556637	4.658666	2.6068907	0	1.4595097	2.4356434	2.3757377	0.8426115	11.80715	10.661222	6.612761	chr10	79127319	79131281	down	mucosal vascular addressin cell adhesion molecule 1	17123	AV211525
Mir568	-2.5414696	100124467	32.76251	36.275734	29.416538	17.986269	7.053613	30.98468	21.83487	24.699345	48.57768	8.470148	11.611359	21.90348	20.105663	35.613873	5.2589445	17.389633	10.97297	0	6.242481	1.7858589	14.006943	4.8052545	14.530564	5.1231117	8.7579155	chr16	43640768	43640850	down	microRNA 568	100124467	Mirn568|mmu-mir-568
Doc2b	-2.5544338	13447	13.014545	13.033773	11.860005	6.3416805	5.4735084	5.6311245	10.283215	8.186283	9.464708	16.499805	6.1901627	8.3356495	23.93973	9.937693	6.228826	3.4405708	10.176327	0	2.756015	5.0941277	3.70213	2.4428122	11.152543	10.719477	4.7282248	chr11	75582592	75609559	down	"double C2, beta"	13447	
Lin7a	-2.5558422	108030	11.876364	20.104383	14.447327	7.8704643	11.516884	13.856585	23.866373	15.62954	13.473403	25.299181	26.922682	11.761325	16.446217	15.300179	5.3708634	4.2610807	9.56217	3.2788377	6.6842074	4.4161916	4.6026654	4.614301	9.581556	6.757636	6.276038	chr10	106708887	106862199	down	lin-7 homolog A (C. elegans)	108030	AI848705|LIN-7A|MALS-1|TIP-33|Veli|Veli1
Vav3	-2.573653	57257	14.597307	7.729068	10.89584	9.877733	9.240463	9.071641	15.188924	12.13825	11.0109825	14.5900135	8.193611	7.0097737	2.7654443	10.973326	4.078587	4.355084	7.4125547	0.15697415	4.2187934	3.857183	8.121636	4.514404	4.4323864	2.7442935	4.267895	chr3	109143601	109488612	down	vav 3 oncogene	57257	A530094I06Rik|AA986410|Idd18.1
Agtr2	-2.5831983	11609	171.10278	220.73131	221.9898	128.72495	148.32512	150.66777	169.58823	179.26436	251.8178	130.16551	294.10547	221.34464	85.9789	143.36841	94.384056	115.43146	84.27325	34.41806	89.3984	26.871614	45.331707	29.064417	66.09336	95.93225	112.71343	chrX	21061752	21065957	down	"angiotensin II receptor, type 2"	11609	AI316812|AW107640
Cybrd1	-2.6003175	73649	31.52972	34.188797	31.261192	49.43143	31.933651	25.001614	45.820095	21.729076	29.354317	23.219038	39.3525	44.874462	33.224552	12.968243	22.103779	15.270685	8.432853	8.086377	7.0635448	13.494438	13.944834	10.810235	11.950319	20.570604	18.696812	chr2	70956111	70980983	down	cytochrome b reductase 1	73649	2210407P13Rik|Dcytb
Osr1	-2.600375	23967	98.37573	112.99072	114.34555	23.882895	22.595451	22.227734	85.64988	62.507607	59.117275	40.8774	78.728096	98.17055	96.68704	53.184258	48.118855	29.57614	26.884714	17.793505	5.410564	9.429679	15.616674	10.225752	43.96568	55.306213	41.549644	chr12	9581248	9588306	down	odd-skipped related 1 (Drosophila)	23967	Odd1|Osr
AW551984	-2.6338644	244810	142.67976	160.9148	148.72308	78.64323	94.353935	102.09904	163.90543	107.243576	144.96117	116.848335	156.3103	142.45053	91.360855	129.50331	37.43051	71.62932	134.89429	70.23331	75.35043	9.592538	17.509302	15.467875	48.147713	76.267395	56.31651	chr9	39394981	39411709	down	expressed sequence AW551984	244810	3222402N16
Spon1	-2.6669207	233744	19.162304	10.605736	13.580946	10.678203	11.646062	17.82854	12.164291	7.524306	7.3440857	12.473864	7.3058486	8.520462	16.503677	7.099444	3.1064885	5.2175756	3.6477199	2.6000881	1.1791131	5.372041	7.8555207	9.659419	4.1827545	3.8892045	4.9154944	chr7	120909512	121186889	down	"spondin 1, (f-spondin) extracellular matrix protein"	233744	AI666765|AW455831|BC020531|D330035F22Rik|FSP
Dkk2	-2.7328143	56811	32.965816	45.693523	41.789196	25.892347	35.524014	33.39451	70.36497	58.02086	44.188354	63.891216	50.871475	25.439404	13.345155	13.623113	15.272477	13.34725	17.60277	41.91623	23.389088	16.111303	12.940863	9.580679	12.597557	6.761956	8.309058	chr3	131748256	131843268	down	dickkopf homolog 2 (Xenopus laevis)	56811	
Cadm3	-2.7372959	94332	30.32896	34.56617	31.32718	28.326752	23.97486	33.80198	30.452017	19.283478	20.57812	40.8346	24.768337	34.705215	77.451546	2.2221706	16.471464	8.714874	8.266604	26.793427	5.9376945	22.265285	8.029924	8.552833	27.356558	22.99965	13.080567	chr1	175264385	175297826	down	cell adhesion molecule 3	94332	BIgR|Igsf4b|Necl-1|Necl1|SynCAM3|Tsll1
Itga8	-2.768883	241226	55.13406	57.752995	64.880646	67.20492	64.471245	56.457943	64.839005	65.38357	60.85096	53.35042	130.14326	78.32391	42.396786	35.539246	34.83038	24.625858	27.732616	8.030588	17.96093	18.99673	23.6184	17.49323	20.654669	31.987114	42.83613	chr2	12028287	12223547	down	integrin alpha 8	241226	AI447669
Hmga2	-2.8181148	15364	79.25873	107.56485	86.418365	64.04015	56.796364	59.56618	65.89342	36.61142	44.760963	85.980225	108.58096	77.04397	104.28969	32.79815	21.544685	28.217913	30.062197	59.966988	28.897655	12.117555	11.978681	13.684232	35.39548	42.14963	27.3822	chr10	119798331	119913991	down	high mobility group AT-hook 2	15364	9430083A20Rik|HMGI-C|Hmgic|pg|pygmy
Rspo1	-2.8379767	192199	90.66039	91.9173	106.52839	74.770454	81.03206	55.209007	111.32986	78.6243	67.83772	97.82084	97.88689	83.40425	136.51436	29.540808	48.922775	33.27843	80.29233	1.1599739	18.33499	54.759132	55.01364	45.629116	36.651093	55.34347	40.87144	chr4	124663674	124686343	down	R-spondin homolog (Xenopus laevis)	192199	R-spondin|Rspondin
Arhgef26	-2.9081151	622434	33.57523	12.985922	25.091393	9.939708	12.625386	17.162746	15.2170315	6.8685484	14.212326	14.95746	9.628171	19.496727	18.03206	8.450599	6.3943415	7.1685004	4.663002	0.3269767	6.531074	11.068321	7.4764977	6.1377087	8.908749	4.2671227	5.112018	chr3	62142699	62266143	down	Rho guanine nucleotide exchange factor (GEF) 26	622434	4631416L12Rik|8430436L14Rik|AI303572|AW491953|SGEF
Ppp2r2b	-2.9096553	72930	11.809018	18.28625	15.976125	2.9569898	3.743197	3.1081538	6.9063606	8.383864	10.570634	13.39222	8.977938	14.148469	15.693494	4.764052	4.33719	4.016322	2.4203024	0	3.2874992	5.0696807	3.9199193	2.3516612	7.057278	3.9668748	6.735564	chr18	42804923	43219125	down	"protein phosphatase 2 (formerly 2A), regulatory subunit B (PR 52), beta isoform"	72930	2900026H06Rik|6330404L05Rik|E130009M08Rik|PP2A-PR55B|PR55-BETA|SCA12
Dio3os	-2.9440982	353504	25.710487	24.085514	20.25574	27.383718	17.012106	21.374756	25.494291	10.974031	12.65294	10.687027	10.181803	32.521088	26.411366	17.960327	14.165389	8.8391905	9.270175	0	1.0938619	5.672214	6.7313895	5.029657	13.48278	23.127468	22.866875	chr12	111513595	111516339	down	"deiodinase, iodothyronine type III, opposite strand"	353504	AW556460|Dio3as
Cryab	-2.9597082	12955	15.727865	19.198952	22.948662	20.627907	14.641341	5.9748707	26.562136	35.69314	24.346964	13.352877	22.462965	22.515787	14.466761	8.046789	8.470022	4.1850486	2.172265	4.4413195	2.8660312	5.272102	13.697674	7.0242643	4.7980146	12.16056	16.987514	chr9	50559430	50564738	down	"crystallin, alpha B"	12955	Crya-2|Crya2|HspB5
Mir218-1	-3.0704029	723822	16.176142	27.674479	13.835119	1.8354841	0	17.212135	2.689861	6.988792	56.954777	10.055945	4.990613	12.095596	19.940928	0	0	1.6401585	6.677101	0	4.7102356	1.4972354	1.745752	5.8737683	1.4541076	0	0	chr5	48615181	48615290	down	microRNA 218-1	723822	Mirn218-1|mir-218-1
Tbx15	-3.0829453	21384	9.303034	5.0701714	3.1302233	13.03072	12.525134	10.168037	11.027244	12.499349	11.5320215	21.396048	10.670519	6.998702	6.3221965	36.831997	3.5298927	8.921278	2.959957	0.119281866	2.9051075	2.728771	4.3810797	5.1143155	2.4797692	1.3063993	2.8484511	chr3	99057683	99158183	down	T-box 15	21384	Tbx14|Tbx8|de
Slit2	-3.082948	20563	36.444073	40.308926	38.602024	10.957643	11.133581	11.461295	34.23205	20.984343	37.285233	27.657812	15.40231	24.612309	27.243845	4.745647	6.3713818	8.364052	9.78637	7.765668	8.744211	10.567897	10.33001	8.273275	6.9228196	5.6337194	6.974445	chr5	48374394	48697017	down	slit homolog 2 (Drosophila)	20563	Drad-1|E030015M03Rik|E130320P19Rik|Slil3|mKIAA4141
Fgf18	-3.0957441	14172	34.479206	32.826427	29.11191	16.93382	16.05002	11.669393	30.253193	15.87593	22.427158	10.398868	27.625456	18.859364	27.864618	93.62295	7.624007	10.53128	11.95478	0	3.3761754	2.1372519	5.7710814	2.573136	15.042845	18.586018	17.878942	chr11	33017431	33047400	down	fibroblast growth factor 18	14172	D130055P09Rik|FGF-18
1700006J14Rik	-3.106167	321010	11.30545	10.95508	13.244403	5.050457	4.217776	7.0411954	3.6089578	1.929312	4.4148307	11.278473	9.160389	7.997646	16.048183	6.8306093	2.2038233	2.2062929	3.3746228	22.493933	2.0833547	1.5039692	0.26171044	1.0966831	3.8627946	1.1087077	1.9491906	chr10	119801227	119819892	down	RIKEN cDNA 1700006J14 gene	321010	
Cma1	-3.149555	17228	3.000656	10.833821	25.978241	1.1827159	3.4006152	2.8658056	21.14813	57.50593	13.5886135	14.163889	3.9681656	4.5304213	2.5517576	7.7653666	0	3.5930183	22.672668	0	8.908299	1.0714417	0.2411744	3.3359895	2.229812	6.7668543	2.772838	chr14	56560288	56563498	down	"chymase 1, mast cell"	17228	MMCP-5|Mcp-5|Mcp5|Mcpt5
E130114P18Rik	-3.2120736	319865	12.965275	14.061902	12.438685	6.34661	8.6109915	9.164929	10.074587	7.88983	7.190692	9.459478	8.616356	12.719878	13.764116	4.673678	0.68799645	4.974208	2.067032	8.651132	3.5641177	2.9711602	4.7506685	1.5980573	4.613899	2.4698584	3.451469	chr4	97234566	97444739	down	RIKEN cDNA E130114P18 gene	319865	
Gata2	-3.2324283	14461	8.5593815	15.7501955	12.009322	2.4633698	2.18256	4.506315	17.648954	20.86238	18.827549	25.425743	5.6430287	2.952155	1.9361867	4.2702045	2.7538006	2.9466157	2.5399072	0	1.3907348	4.728191	4.8975224	3.3305728	2.0608172	5.981258	2.8312526	chr6	88143885	88157026	down	GATA binding protein 2	14461	Gata-2
Wif1	-3.25083	24117	27.370365	20.881275	26.785446	17.110577	15.098445	35.421883	14.408807	6.5448823	9.835247	8.099894	33.726505	21.41623	22.000214	6.2202177	6.53855	4.829219	1.046829	0.71659523	3.1349347	15.418309	17.049665	15.318666	5.2868295	8.623317	9.364711	chr10	120471060	120537698	down	Wnt inhibitory factor 1	24117	AW107799|WIF-1
Tsga13	-3.3001966	116732	11.444629	21.64761	14.419985	6.9386992	12.389286	5.534818	0.98865956	1.3310989	1.1649548	5.7909083	19.041988	20.20563	18.267176	2.5463576	2.6263702	4.9921436	4.499582	0	3.7326865	2.3325903	1.7239594	1.4541264	5.127991	1.128225	2.3201084	chr6	30846981	30865573	down	testis specific gene A13	116732	1700023D02Rik|Vme1
Pde5a	-3.308824	242202	31.139172	18.157705	24.471228	19.93233	21.846424	35.23648	20.198492	9.837948	15.058158	14.270519	16.511906	20.123213	28.700912	7.151638	6.718862	5.3489175	8.614883	9.2537	6.1272235	3.777946	4.661942	4.3119607	6.9825253	8.301511	5.294472	chr3	122432076	122562292	down	"phosphodiesterase 5A, cGMP-specific"	242202	Cgbpde|Cn5n|Pde5|Pde5a1
Sall3	-3.3538723	20689	11.426697	5.0585046	4.9653764	14.452869	11.079721	19.21236	5.420217	1.1774178	2.1250412	6.087335	2.3566413	6.079568	18.792747	9.5013275	0.44732666	1.8885767	18.517614	5.611826	7.3024974	0.74602455	0.17286415	0.05313564	1.8458605	6.2082686	3.830376	chr18	81163113	81183317	down	sal-like 3 (Drosophila)	20689	B130022O04Rik|Msal|Msal-1|Sal|Salt|Spalt
Heyl	-3.4107847	56198	19.490341	21.65201	19.36012	8.842617	5.8858256	4.6948123	19.557804	6.206008	7.254165	10.034249	13.593633	14.447544	32.702187	3.2723558	6.112198	4.324089	6.8067536	0	1.943544	4.602182	4.2406974	3.9654799	10.516868	11.278368	6.9998956	chr4	122910799	122927113	down	hairy/enhancer-of-split related with YRPW motif-like	56198	Hey3|Hrt3|bHLHb33|hesr3
Nrp1	-3.4235656	18186	56.52249	51.674004	54.99614	28.373478	29.12394	29.1271	35.68316	21.69294	33.649807	29.232733	40.18756	47.198223	46.909256	11.7767515	14.677558	12.788808	14.039126	7.292225	11.4872	5.6287184	6.875068	6.1295395	16.820528	16.114063	19.017633	chr8	130882973	131029375	down	neuropilin 1	18186	C530029I03|NP-1|NPN-1|Npn1|Nrp
Dio3	-3.435771	107585	13.251291	16.581812	18.276756	20.798223	14.364627	12.710801	21.744875	9.535812	13.040711	10.922053	38.857437	25.48198	29.315462	11.277188	12.582141	6.2089205	4.1285076	0	2.912378	5.642686	3.1951733	3.4161549	12.328622	15.123557	18.280409	chr12	111517440	111519307	down	"deiodinase, iodothyronine type III"	107585	
Tfap2a	-3.642582	21418	12.920151	11.81383	12.954725	8.883622	7.182267	12.845976	22.184488	6.5951347	5.373883	8.7677	19.700018	8.16099	15.703147	1.7937207	2.2855182	2.4455452	5.344987	9.373163	3.2703495	2.3253102	2.3766425	1.3821052	3.5712018	4.719041	2.6425173	chr13	40811044	40830289	down	"transcription factor AP-2, alpha"	21418	AP-2|AP2alpha|Ap2|Ap2tf|Tcfap2a
Ptx3	-3.6629524	19288	20.927422	31.296104	24.958244	17.323456	16.521624	16.290817	25.944757	33.474995	45.100124	70.055145	52.99893	28.090063	16.26653	21.492804	12.447003	11.081087	2.9616175	3.9847095	0.9596922	12.798636	8.552009	9.387797	12.186966	5.74005	15.331352	chr3	66023809	66029728	down	pentraxin related gene	19288	AI607804|TSG-14
Rgs5	-3.8736079	19737	27.529068	29.805777	24.662857	15.351506	5.800817	10.271872	32.51829	15.058125	27.044935	12.832774	31.395376	19.992638	29.485428	0.7434162	12.895059	9.498404	0.7105262	2.7810547	10.033738	2.7494836	3.7835321	3.7833211	34.089268	9.460242	13.377767	chr1	171585632	171623657	down	regulator of G-protein signaling 5	19737	1110070A02Rik
Pid1	-3.8995004	98496	15.033308	17.9826	19.74823	6.0735283	6.602922	6.4110246	18.027418	15.482755	11.801341	22.094826	27.619398	13.121939	13.581284	7.5094295	3.2161245	3.39792	7.5622644	2.8898745	3.7934544	2.265931	4.463354	1.8059455	4.68713	1.8939571	3.128024	chr1	84032868	84337685	down	phosphotyrosine interaction domain containing 1	98496	5033414K04Rik|NYGGF4
Enpp1	-3.9537983	18605	21.576353	11.778507	16.056843	3.1692445	5.271381	6.884621	5.990324	4.4037123	4.107944	4.771853	10.733087	15.982976	27.542995	0.43963382	10.728864	2.226368	0.4314257	0	1.5709374	2.9221308	2.5688844	1.1483908	10.870094	13.992171	14.780806	chr10	24361217	24431908	down	ectonucleotide pyrophosphatase/phosphodiesterase 1	18605	4833416E15Rik|AI428932|C76301|CD203c|E-NPP1|Ly-41|M6S1|NPP1|Npps|PC-1|Pca|Pca-1|Pdnp1|ttw|twy
Lynx1	-3.9835193	23936	12.926441	15.110863	13.949574	8.25008	6.2882414	8.973047	12.517263	7.9075646	5.381431	3.9148297	6.6460123	14.472409	31.68954	2.0895216	5.3376355	4.4565225	2.7673142	0	2.1999376	6.2819476	4.3167443	1.6147211	1.4489565	8.253918	5.4782124	chr15	74578286	74583409	down	Ly6/neurotoxin 1	23936	AI838844
Wnt5a	-4.052387	22418	101.924736	93.98853	92.62946	73.85898	66.25312	99.038284	96.49431	62.44466	92.61877	62.026707	41.375786	75.3705	58.698856	25.010372	24.998415	21.813654	25.196022	4.3027325	28.218065	14.84335	15.628263	17.497866	17.200415	27.778242	26.520126	chr14	29318659	29338620	down	wingless-related MMTV integration site 5A	22418	8030457G12Rik|Wnt-5a
Abcc9	-4.403167	20928	13.010315	13.711572	14.371794	5.5593653	5.192851	6.7461143	15.9253	6.4061675	11.2978945	12.285064	24.992624	12.931616	17.681482	5.4468546	2.0064168	3.218131	3.0628355	0.6638526	2.9035473	2.6538866	2.2101989	2.2392647	4.1159	2.8320575	2.5160754	chr6	142536382	142650794	down	"ATP-binding cassette, sub-family C (CFTR/MRP), member 9"	20928	AI414027|AI449286|SUR2A|SUR2B|Sur2
Ntrk3	-4.5579453	18213	9.88754	12.864791	11.172242	44.264805	40.493607	35.638756	25.370056	20.576124	22.72118	11.818793	9.166687	21.551062	17.430696	4.213543	6.5894017	5.288068	0.5046824	0.714653	3.9122503	4.662988	12.84244	9.376212	3.3426497	9.548081	9.017112	chr7	85337000	85722724	down	"neurotrophic tyrosine kinase, receptor, type 3"	18213	AW125844|TrkC
Darc	-4.755122	13349	25.291838	41.06622	27.839941	24.8641	21.107546	32.23142	21.634731	15.485017	26.599579	51.603535	39.34741	35.093323	68.057396	3.0561767	20.76775	8.843556	2.2009063	0.36742523	4.9978123	11.26702	4.9570127	12.233731	22.089378	13.792657	12.7887535	chr1	175262017	175263634	down	"Duffy blood group, chemokine receptor"	13349	AA162249|CCBP1|CD234|Dfy|ESTM35|FY|GPD
Synpo2	-4.9560385	118449	23.19744	18.099396	21.93207	8.004664	7.2099695	13.108364	19.035936	7.421821	13.386776	9.337125	5.057317	17.652231	35.044388	23.211918	1.7894641	4.8896556	15.895179	6.935848	1.8566909	0.8845808	0.5834821	0.16814338	4.3013473	3.2742598	3.049286	chr3	122779437	122939067	down	synaptopodin 2	118449	1110069I04Rik|2310068J10Rik|9530006G20Rik|AI848603|Myo
Sfrp4	-5.2637672	20379	18.527048	14.034177	24.4064	15.228028	18.877867	20.143442	41.711063	25.951122	33.86409	11.362472	11.960073	18.204021	0.72856444	0.46601045	2.0995762	5.8312035	1.1308942	2.6739469	9.596661	3.0595844	11.024666	4.1106787	1.2464824	3.9813788	3.6137257	chr13	19715044	19724863	down	secreted frizzled-related protein 4	20379	
Eya1	-5.4285192	14048	45.732037	53.79467	55.171856	31.474356	38.07917	44.548084	64.90385	59.051025	50.88982	65.263885	40.28128	39.894325	50.984425	9.902107	14.616404	10.487158	2.39893	8.814234	3.5712304	10.930525	23.132694	20.382694	7.8999863	6.3954635	9.3933325	chr1	14159039	14300280	down	eyes absent 1 homolog (Drosophila)	14048	bor
Atp8a1	-5.977525	11980	18.542065	26.259031	24.007864	15.05292	14.778757	24.858406	17.158155	5.500201	16.218657	18.529568	15.474975	20.862415	21.32527	2.2998552	5.826338	3.894529	1.9426047	0.7789569	2.3262908	2.891082	4.1042213	4.621407	3.4119477	2.7449098	4.345552	chr5	68009380	68238670	down	"ATPase, aminophospholipid transporter (APLT), class I, type 8A, member 1"	11980	AI481521|AI853962|APLT|AW743152|AW822227|Atp3a2|B230107D19Rik|ClassI|mKIAA4233
Gja5	-6.0305815	14613	28.065062	42.38711	29.952354	0.96624774	1.9262276	0.77918065	33.44299	13.819007	22.75533	6.102597	11.559642	27.229383	30.594404	6.8358016	1.7180566	3.9347427	6.4377294	0.13438989	2.209318	0.49419174	0.90162355	5.5428896	1.5570801	2.2077982	1.9704303	chr3	96836339	96857557	down	"gap junction protein, alpha 5"	14613	5730555N10Rik|Cnx40|Cx40|Gja-5
Pax3	-6.1323624	18505	42.26779	33.217976	45.37783	47.557846	54.54192	50.84289	49.91142	23.362003	37.018322	44.428925	50.788578	33.290142	39.303467	4.011182	5.160998	4.0866685	19.686277	16.642279	12.443564	10.840592	13.440336	10.057606	2.996867	2.2595408	3.1231143	chr1	78097842	78193711	down	paired box gene 3	18505	Pax-3|Sp|splotch
Nell2	-6.5622506	54003	13.06895	26.350178	21.11955	30.721388	25.167522	27.627817	21.543098	10.386777	15.8559065	29.234873	9.999879	20.856783	42.975403	13.081302	2.6130893	2.8494036	5.4950633	0	1.7016057	10.474638	7.775155	7.783718	2.8271217	2.7500303	3.502272	chr15	95049881	95359137	down	NEL-like 2 (chicken)	54003	A330108N19Rik|R75516|mel91
5430421F17Rik	-6.6173015	74489	32.541855	13.496655	18.286583	6.21692	7.445673	9.808424	19.919037	9.433762	12.30174	14.245315	8.770721	12.047207	18.602375	2.8638458	2.0116544	2.6204422	0.8000884	0	3.0387692	3.50203	2.035323	2.3704247	2.203781	4.418808	4.268833	chr8	26413122	26416742	down	RIKEN cDNA 5430421F17 gene	74489	
Gm5084	-8.01987	100503759	12.564042	19.878405	27.994463	15.7252035	10.360911	8.13511	11.930008	25.023106	15.195226	7.4848523	17.665932	44.50657	14.502998	0.6481062	11.005009	1.0727214	1.4265727	0.11805728	0.93446696	0.78417903	8.081768	3.0875492	2.0655267	7.2294154	10.724429	chr13	60306832	60317379	down	predicted gene 5084	100503759	A030007L22|EG328264
Zmat4	-8.648909	320158	13.895848	11.710862	10.219107	13.388494	15.379045	23.2352	9.570679	5.01196	11.52405	15.64809	6.6922574	8.018101	18.07544	0.6477481	1.9473481	1.1197201	2.3905447	0	3.733699	4.257116	0.55344385	0.8222451	4.403603	2.4307258	2.273995	chr8	24780133	25173577	down	"zinc finger, matrin type 4"	320158	9630048M01Rik
Col14a1	-8.812729	12818	54.97279	38.06172	55.05135	30.41766	33.24379	26.796757	57.44298	44.40293	53.17741	38.850784	17.828735	29.165808	27.217049	18.785585	5.122931	7.2771115	3.6834104	0.30356622	1.9474081	6.3382535	6.126183	3.0857441	3.4587755	6.0119233	8.86387	chr15	55139305	55352358	down	"collagen, type XIV, alpha 1"	12818	5730412L22Rik|AW108078
Foxl2os	-8.900117	768252	30.602917	6.661252	20.653608	7.2363577	11.922346	23.439379	13.401329	6.12286	11.186002	9.007838	4.5763626	10.521814	7.042434	0.9040452	1.5744532	1.0359292	1.6915501	2.5081792	1.6118548	1.955874	4.475256	4.6744623	0.41402325	0.5462802	0.11337755	chr9	98849574	98855729	down	forkhead box L2 opposite strand transcript	768252	ENSMUSG00000074122
Actg2	-9.261813	11468	18.455526	21.903736	16.96285	1.9402583	0.644655	0.43461692	12.973628	7.373315	9.991738	3.2636352	3.928872	11.098136	23.709564	0.23752826	0.5915493	0.60544795	0.5176047	0	0.73026913	1.0445828	1.2801449	2.8106842	0.112721525	1.0262346	1.1162837	chr6	83462903	83486245	down	"actin, gamma 2, smooth muscle, enteric"	11468	ACTA3|Act-4|Act4|SMGA
9130206I24Rik	-12.205518	100040736	23.217373	15.525834	21.321133	10.392943	12.873763	22.736319	12.454053	3.3815904	7.479572	9.001522	22.009666	13.94354	25.24367	1.8634266	1.6774	0.634513	0.9299191	1.0773879	0.94025815	1.5638984	0.9309057	0.75744355	0.7763015	0.9796267	2.59272	chr4	114581894	114594572	down	RIKEN cDNA 9130206I24 gene	100040736	
Shox2	-13.473482	20429	148.80585	144.00252	156.05162	115.58594	106.31231	113.39079	150.88493	98.72692	119.745056	115.21619	140.39809	142.96649	126.594536	2.7268715	39.41036	5.829242	0.057202578	5.691603	9.597436	11.966876	19.754614	16.24667	21.155497	40.906822	59.58629	chr3	66775649	66785693	down	short stature homeobox 2	20429	6330543G17Rik|OG12|Og12x|Prx3|SHOT
Msx1	-19.33137	17701	12.113708	13.850928	11.376415	2.3383737	2.4461958	5.951596	0	10.0105	5.7358837	5.9429207	18.696611	15.016739	10.199933	0.785467	0.5433768	0	0	0.41864783	0	0.6437219	0	0	0	0.34249607	1.0241783	chr5	38211730	38215824	down	"homeobox, msh-like 1"	17701	AA675338|AI324650|Hox-7|Hox7|Hox7.1|msh
Msx1as	-24.98186	93895	19.464838	29.527002	25.972097	13.305916	13.370214	14.691557	41.131588	23.67696	24.98921	21.168694	7.236757	14.452822	23.903166	0.6932069	0.4795524	0.5889836	1.5105873	0	1.1840173	1.0571059	1.2287285	0.72913367	1.5337249	1.6943883	0.47956267	chr5	38211803	38213990	down	"homeobox, msh-like 1 antisense"	93895	
Alx1	-58.98778	216285	76.670425	96.14326	89.036026	38.962624	54.44562	65.11816	69.95068	67.97183	91.2339	99.98524	90.9196	58.969315	50.21102	1.1018767	1.30642	1.0958827	1.9400553	0	0.5195808	1.5194565	5.4128323	3.772385	0.698065	0.8177769	3.2051957	chr10	102470481	102491411	down	ALX homeobox 1	216285	AI314867|C130005I02|Cart1
Hpse2	-82.201706	545291	18.975948	31.365095	23.774786	10.907249	15.14736	15.500515	23.690912	15.896646	24.324087	14.21811	7.459248	11.418824	16.590965	0.16765638	0.19695178	0.20157921	0	0	0.24313748	0.30914292	0.3653266	0.18715914	0.14711668	0.13667077	0.38184044	chr19	42863085	43462801	down	heparanase 2	545291	Gm968
