# Supplementary material for: Molecular Anatomy of Palate Development
Source: PLoS One. 2015 Jul 13;10(7):e0132662. doi: 10.1371/journal.pone.0132662 (PMC4500583; doi:10.1371/journal.pone.0132662)
Supplement: S2 Table — (XLS) [file pone.0132662.s002.xls]

Gene Symbol	FC ([anterior medial] vs [anterior lateral])	Gene ID	E14.5 Ant. Medial Rep. 1 run0366_lane92_index701=14538_Ant_Medial_Palate1_010214~mouse_align	E14.5 Ant. Medial Rep. 2 run0366_lane92_index702=14539_Ant_Medial_Palate2_010214~mouse_align	E14.5 Ant. Medial Rep. 3 run0366_lane92_index703=14540_Ant_Medial_Palate3_010214~mouse_align	E14.5 Ant. Lateral Rep. 1 run0341_lane1_index703=14448-E14.5WT_Ant_Lateral~mouse_align	E14.5 Ant. Lateral Rep. 2 run0341_lane1_index704=14449-E14.5WT_Ant_Lateral2~mouse_align	E14.5 Ant. Lateral Rep. 3 run0391_lane2_index709=14569_Ant_Lateral_Palate1_012914~mouse_align	Chromosome	Start	End	super.Regulation ([anter medial] vs [anter lateral])	Description	Entrez ID	Aliases
Gal	53.95729	14419	30.635159	13.522974	47.89072	0	0	0.5554086	chr19	3409917	3414457	up	galanin	14419	Galn
Slc24a2	14.865633	76376	10.2780075	10.365842	6.791744	0.55349517	0.98265713	0.40291896	chr4	86629030	86876444	up	"solute carrier family 24 (sodium/potassium/calcium exchanger), member 2"	76376	2810021B17Rik|6330417K15Rik|AI847460|Nckx2
Gdnf	13.529916	14573	6.855376	7.726873	7.265672	0.7360961	0.4745839	0.44255415	chr15	7761011	7787575	up	glial cell line derived neurotrophic factor	14573	AI385739
Gsc	12.425881	14836	24.754534	19.999092	11.725052	2.1390224	0.85109794	1.6534523	chr12	105709419	105711446	up	goosecoid homeobox	14836	
Tnn	11.977215	329278	52.849564	42.97663	44.792862	4.1784573	3.8552518	3.6570804	chr1	162015163	162083706	up	tenascin N	329278	Tnw|tenascin-W
Grin3a	11.689811	242443	12.289864	12.010886	5.30004	0.6963049	0.9672691	0.72346944	chr4	49678098	49857953	up	"glutamate receptor ionotropic, NMDA3A"	242443	6430537F04|A830097C19Rik|NMDAR-L|NR3A|mKIAA1973
Matn4	11.249031	17183	5.706886	7.147077	6.722814	0.7728537	0.65229726	0.38017097	chr2	164215134	164230114	up	matrilin 4	17183	matrilin-4
Prph	11.159814	19132	28.869091	43.676495	26.61986	1.1541381	5.000409	4.1633306	chr15	98885605	98889409	up	peripherin	19132	Prph1
Hs3st6	10.093752	328779	6.663888	16.12457	12.855899	3.6421325	0.25385898	1.4440286	chr17	24889948	24895629	up	heparan sulfate (glucosamine) 3-O-sulfotransferase 6	328779	
Hs3st3b1	9.340188	54710	9.833676	7.9815826	5.8549457	1.0157659	0.6102087	0.9052679	chr11	63698195	63735786	up	heparan sulfate (glucosamine) 3-O-sulfotransferase 3B1	54710	3-OST-3B|3OST3B1|3Ost3b|AU041882|AW536289|Hs3st3b|m3-OST-3B
Grem2	6.332968	23893	13.8229	16.220669	9.653453	3.0653746	1.7787076	1.5549958	chr1	176763916	176851950	up	"gremlin 2 homolog, cysteine knot superfamily (Xenopus laevis)"	23893	Gremlin2|Prdc
Acan	6.3322315	11595	7.7369328	7.0540104	6.4421697	1.4639893	0.624298	1.5073888	chr7	86198369	86259985	up	aggrecan	11595	Agc|Agc1|Cspg1|cmd
Krt6a	6.08958	16687	6.9094825	5.401616	12.938029	1.7476487	0.59001416	2.0632274	chr15	101520359	101524736	up	keratin 6A	16687	2310016L08Rik|Krt2-6a|Krt2-6c|MK6a|mK6[a]
1500015O10Rik	5.8156996	78896	38.28747	47.194115	42.996838	4.039917	7.5014186	12.967252	chr1	43787447	43799409	up	RIKEN cDNA 1500015O10 gene	78896	Ecrg4
Krt17	5.7635093	16667	30.7736	17.758484	24.999441	5.6981273	2.2042553	5.6525965	chr11	100117531	100122303	up	keratin 17	16667	K17|Krt1-17
Anxa8	5.7206483	11752	8.304714	9.467576	8.58391	2.6886642	0.53489774	2.4939866	chr14	34899176	34913754	up	annexin A8	11752	AI466995|Anx8
Sox9	5.156708	20682	73.82221	45.520493	48.648952	10.556401	11.649975	9.644899	chr11	112643524	112649071	up	SRY-box containing gene 9	20682	2010306G03Rik|AV220920|mKIAA4243
Sorcs3	4.92044	66673	6.4038854	5.1166577	5.6155105	1.4161305	1.793598	0.6050168	chr19	48280515	48879995	up	sortilin-related VPS10 domain containing receptor 3	66673	6330404A12Rik|AW045579
Corin	4.885602	53419	20.517452	11.268697	7.4918175	3.7749083	2.3068898	1.6970143	chr5	72691264	72895779	up	corin	53419	AV273130|Lrp4
Sema3c	4.86923	20348	19.572598	25.08612	16.070454	3.6127098	5.3391304	3.525445	chr5	17080634	17236085	up	"sema domain, immunoglobulin domain (Ig), short basic domain, secreted, (semaphorin) 3C"	20348	1110036B02Rik|SemE|Semae
Dok5	4.760888	76829	7.5943913	11.660574	5.308528	1.415565	1.689722	1.8120346	chr2	170557307	170705275	up	docking protein 5	76829	2700055C10Rik
Ptprv	4.641064	13924	10.197802	8.592734	6.262511	2.9629014	0.961464	1.9172198	chr1	137005075	137029152	up	"protein tyrosine phosphatase, receptor type, V"	13924	Esp|OST|OST-PTP|mOST-PTP
Krt14	4.4776473	16664	32.512253	29.226345	50.97629	11.38593	5.9680243	7.900041	chr11	100064476	100068824	up	keratin 14	16664	AI626930|K14|Krt-1.14|Krt1-14
Sox5	4.467234	20678.chr6.1	15.694085	15.8838215	7.78811	3.5393114	2.1030023	2.9109638	chr6	143777067	143779600	up	SRY-box containing gene 5	20678	A730017D01Rik|AI528773
Slc26a7	4.16632	208890	10.63667	10.212976	15.24505	3.7523687	1.9272982	3.1503825	chr4	14432344	14548925	up	"solute carrier family 26, member 7"	208890	
Igf1	4.062628	16000	125.095604	116.49731	77.81003	38.140656	20.592213	21.422464	chr10	87321801	87399792	up	insulin-like growth factor 1	16000	C730016P09Rik|Igf-1|Igf-I
A2m	4.053699	232345	10.253454	7.0123396	6.5474615	1.880126	1.3234103	2.8259132	chr6	121586191	121629256	up	alpha-2-macroglobulin	232345	A2mp
Ctgf	4.0278244	14219	35.94298	43.671524	47.455677	10.329217	11.456147	9.584545	chr10	24315248	24318488	up	connective tissue growth factor	14219	Ccn2|Fisp12|Hcs24|fisp-12
Sox5	4.01971	20678.chr6.2	10.218157	10.817101	7.422094	2.765611	1.9956105	2.2769177	chr6	143781349	144730497	up	SRY-box containing gene 5	20678	A730017D01Rik|AI528773
Slc5a7	4.0143127	63993	37.7537	30.473251	28.936024	10.039884	9.435167	5.4049735	chr17	54412915	54438359	up	"solute carrier family 5 (choline transporter), member 7"	63993	CHT1
Runx1	3.8662684	12394	32.110504	33.158066	42.643784	12.538422	6.859902	9.087484	chr16	92601711	92826311	up	runt related transcription factor 1	12394	AI462102|AML1|Cbfa2|Pebp2a2|Pebpa2b
Ntrk3	3.549559	18213	44.26479	40.49353	35.638725	9.887526	12.864805	11.172249	chr7	85337000	85722724	up	"neurotrophic tyrosine kinase, receptor, type 3"	18213	AW125844|TrkC
Mkx	3.4416249	210719	33.96303	29.703384	20.189373	9.3580675	5.9121027	8.984731	chr18	6934964	7004777	up	mohawk homeobox	210719	9430023B20Rik|Irxl1
Col9a3	3.3310366	12841	20.80392	16.45235	7.3371487	3.3332832	4.0617437	4.9930515	chr2	180332927	180356890	up	"collagen, type IX, alpha 3"	12841	AV006866
Kcne3	3.2529585	57442	5.5555973	15.899211	13.52263	3.7586746	3.695099	2.4857605	chr7	107325180	107333379	up	"potassium voltage-gated channel, Isk-related subfamily, gene 3"	57442	2210017H05Rik|MiRP2
Cpxm2	3.2159972	55987	20.18349	23.173124	23.773363	11.726647	3.894623	7.282385	chr7	139234493	139346424	up	carboxypeptidase X 2 (M14 family)	55987	4632435C11Rik|CPX-2|Cpx2
Thbs2	3.1218557	21826	61.47208	57.19256	50.560272	15.809719	20.38197	18.03876	chr17	14802507	14831269	up	thrombospondin 2	21826	TSP2|Thbs-2
Cntn6	3.0817404	53870	6.7126255	14.709234	14.4170065	3.6059933	5.227503	2.5670757	chr6	104443038	104813399	up	contactin 6	53870	NB-3
Rtp4	3.0612543	67775	9.494417	9.936595	9.217488	2.7367675	2.5027363	4.4030733	chr16	23610005	23614308	up	receptor transporter protein 4	67775	5830458K16Rik|Ifrg28
2010011I20Rik	3.0124104	67017	26.837265	18.13964	15.65325	8.160072	5.63574	6.030767	chr2	172171077	172181249	up	RIKEN cDNA 2010011I20 gene	67017	AI430961|AV108736|Fam210b
Sema4f	2.9787505	20355	14.619684	15.142678	17.56806	5.142912	6.4500237	4.4134717	chr6	82861879	82889744	up	"sema domain, immunoglobulin domain (Ig), TM domain, and short cytoplasmic domain"	20355	
Smad9	2.9689233	55994	9.102194	7.716189	6.108616	3.2746806	2.2957025	2.1696942	chr3	54559504	54605179	up	MAD homolog 9 (Drosophila)	55994	MADH6|Madh9|SMAD8A|SMAD8B|Smad8
Lgr6	2.9237478	329252	11.292557	8.19523	8.772336	3.275537	2.414086	4.086977	chr1	136882930	137001853	up	leucine-rich repeat-containing G protein-coupled receptor 6	329252	A530037C04Rik|D830026M09
Runx2	2.9116182	12393	56.306812	43.290035	30.240738	18.119152	14.134983	11.600935	chr17	44740950	44951746	up	runt related transcription factor 2	12393	AML3|Cbf|Cbfa-1|Cbfa1|LS3|Osf2|PEBP2aA|Pebp2a1|Pebpa2a
Adcy2	2.9015167	210044	20.173903	17.708748	10.340824	6.982358	4.992386	4.316542	chr13	68758920	69138419	up	adenylate cyclase 2	210044	mKIAA1060
Col25a1	2.8514898	77018	14.384856	11.398884	10.443126	5.003616	3.475719	4.225155	chr3	129883796	130299335	up	"collagen, type XXV, alpha 1"	77018	2700062B08Rik|CLAC-P
Tcf7	2.8500948	21414	26.543444	19.827768	18.982517	9.603643	5.331962	8.384403	chr11	52065797	52096516	up	"transcription factor 7, T cell specific"	21414	AI465550|TCF-1|Tcf1
Palm2	2.8032613	242481	16.683878	13.571062	9.495788	5.9147205	4.40655	3.7256892	chr4	57447347	57770555	up	paralemmin 2	242481	53-H12|B130066I24|R75368|pEN70
Adamts6	2.792838	108154	8.804061	8.707776	8.545697	2.5905833	2.470168	4.6758976	chr13	105077953	105284843	up	"a disintegrin-like and metallopeptidase (reprolysin type) with thrombospondin type 1 motif, 6"	108154	5031426K13|A930019D11Rik|ADAM-TS6
Snora75	2.780151	100303740	9.441137	12.5648575	11.11161	7.36045	0.9762192	0.33468154	chr1	88247745	88247860	up	"small nucleolar RNA, H/ACA box 75"	100303740	MBI-55
Snai1	2.7599585	20613	56.190956	30.965076	35.074543	14.363355	14.162527	14.197587	chr2	167363727	167368311	up	snail homolog 1 (Drosophila)	20613	AI194338|Sna|Sna1|Snail|Snail1
Unc5c	2.7290852	22253	41.26925	49.683548	40.832264	13.576002	18.817514	16.041534	chr3	141128528	141497886	up	unc-5 homolog C (C. elegans)	22253	6030473H24|AI047720|B130051O18Rik|Unc5h3|rcm
Enc1	2.6782537	13803	37.265644	34.073	26.98073	13.425505	13.113258	10.077789	chr13	98011060	98022995	up	ectodermal-neural cortex 1	13803	Nrpb|PIG10
Sema3e	2.667661	20349	27.895662	33.592896	19.450125	11.325279	9.823655	8.585813	chr5	14025276	14256689	up	"sema domain, immunoglobulin domain (Ig), short basic domain, secreted, (semaphorin) 3E"	20349	6430702L12|AA408817|Semah|mKIAA0331
Stard8	2.6355307	236920	18.36386	21.511421	16.545174	7.9208164	5.853313	7.6615605	chrX	96237920	96270067	up	START domain containing 8	236920	Dlc3|mKIAA0189
Hdac9	2.6291888	79221.chr12.1	10.21711	9.812207	7.6608586	4.533533	3.5722878	2.596044	chr12	34732447	35059003	up	histone deacetylase 9	79221	AV022454|D030072B18Rik|HD7B|HD9|HDRP|Hdac7b|Mitr|mKIAA0744
Cxcl14	2.6121423	57266	8.381204	7.9129148	11.800489	6.648078	2.3761532	2.7654784	chr13	56390006	56397912	up	chemokine (C-X-C motif) ligand 14	57266	1110031L23Rik|1200006I23Rik|AI414372|BMAC|BRAK|KS1|Kec|MIP-2g|MIP2gamma|NJAC|Scyb14|bolekine
Sema3a	2.6113958	20346.chr5.1	10.38727	14.356964	10.441633	4.4176908	4.85353	4.0574183	chr5	13125414	13524707	up	"sema domain, immunoglobulin domain (Ig), short basic domain, secreted, (semaphorin) 3A"	20346	Hsema-I|SEMA1|SemD|Semad|coll-1
Kcne1l	2.601979	66240	17.770935	10.543612	7.4637733	3.225228	4.1460123	5.9066896	chrX	138739296	138740741	up	"potassium voltage-gated channel, Isk-related family, member 1-like, pseudogene"	66240	1500015C14Rik|Kcne5|Mink
Il1r1	2.5906038	16177	27.857311	31.653673	21.188992	10.257175	10.533653	9.895833	chr1	40281925	40373022	up	"interleukin 1 receptor, type I"	16177	CD121a|CD121b|IL-iR|Il1r-1
Foxd1	2.5592003	15229	10.068684	8.809386	15.035863	5.976648	4.060093	3.2623363	chr13	99124200	99126660	up	forkhead box D1	15229	AI385632|BF-2|FREAC4|Hfh10|Hfhbf2
Rasl11b	2.528623	68939	77.59625	82.19501	76.454834	31.597124	25.578789	37.12785	chr5	74591351	74595502	up	"RAS-like, family 11, member B"	68939	1190017B18Rik
Fhl2	2.4761004	14200	11.947824	10.225972	9.276604	4.667537	3.0043316	5.297005	chr1	43179919	43253606	up	four and a half LIM domains 2	14200	C76204|SLIM3
Dph5	2.4467328	69740	7.145712	9.861148	8.44861	2.609725	4.1099925	3.7700856	chr3	115591101	115632241	up	DPH5 homolog (S. cerevisiae)	69740	2410012M04Rik|AU045680|C80186
Hspb8	2.4183605	80888	9.623121	12.267527	10.550965	5.690022	4.2276206	3.6423404	chr5	116858504	116872873	up	heat shock protein 8	80888	AU018630|AW413033|Cryac|D5Ucla4|E2IG1|H11|H11K|HSP20-like|HSP22
Panx1	2.4095006	55991	18.57598	18.72143	14.539753	6.2240033	5.9389544	9.729153	chr9	14810229	14849922	up	pannexin 1	55991	AI847747
Map3k14	2.3634152	53859	6.6964083	6.9407206	6.303289	2.7191355	3.067523	2.6470566	chr11	103081078	103128715	up	mitogen-activated protein kinase kinase kinase 14	53859	Nik|aly
Cpne8	2.3199785	66871	60.25228	65.00115	42.15781	25.225105	20.98969	24.846762	chr15	90317912	90509819	up	copine VIII	66871	1200003E11Rik|1500031E20Rik
Zim1	2.3185415	22776	40.088814	36.203655	37.957024	15.789906	17.05617	16.328661	chr7	6628154	6649143	up	"zinc finger, imprinted 1"	22776	
Grem1	2.2964652	23892	15.118383	15.069322	17.685104	4.5964837	8.941288	8.053595	chr2	113588832	113598805	up	gremlin 1	23892	Cktsf1b1|Drm|ld
Gpr30	2.2847908	76854	7.071746	8.691896	5.8992834	3.4315944	2.3735218	3.7136445	chr5	139899133	139903754	up	G protein-coupled receptor 30	76854	6330420K13Rik|CMKRL2|Ceprl|FEG-1|GPCR-Br|Gper
AI646023	2.2779477	192734	29.179176	36.81322	27.413988	12.224296	14.912189	13.596931	chr10	75012870	75023075	up	expressed sequence AI646023	192734	Fam211b
Id4	2.2595444	15904	19.571415	17.245718	20.79886	8.2006445	9.105363	8.108188	chr13	48356796	48359405	up	inhibitor of DNA binding 4	15904	Idb4|bHLHb27
Cyp26b1	2.200886	232174	64.519295	55.48023	59.74877	24.430414	33.409668	24.453983	chr6	84521408	84543902	up	"cytochrome P450, family 26, subfamily b, polypeptide 1"	232174	CP26|P450RAI-2
Cygb	2.1997163	114886	24.055782	12.284346	15.954351	7.8404346	6.1379213	9.157511	chr11	116506909	116515627	up	cytoglobin	114886	3110001K20Rik|HGb|Staap
Oasl2	2.1822405	23962	7.973663	12.041277	8.4956455	4.9190106	3.8234272	4.152186	chr5	115346943	115362254	up	2'-5' oligoadenylate synthetase-like 2	23962	M1204|Mmu-OASL|Oasl
Tgfbi	2.1679106	21810	45.390835	46.59196	55.621372	21.346632	24.730543	21.75817	chr13	56710964	56740700	up	"transforming growth factor, beta induced"	21810	68kDa|AI181842|AI747162|Beta-ig|big-h3
Gm6525	2.1607158	624713	8.660226	5.977772	7.209867	3.2261205	2.3961365	4.762109	chr3	83978560	83979115	up	ribosomal protein L36a pseudogene	624713	EG624713
Gnao1	2.1606069	14681	15.389351	9.463272	10.299817	5.152907	6.933666	4.141304	chr8	96334738	96493288	up	"guanine nucleotide binding protein, alpha O"	14681	AW050213|Galphao|Gnao|alphaO
Supt3h	2.145386	109115	10.49482	12.526601	11.59114	6.22603	4.2180753	5.8462987	chr17	44914120	45256233	up	suppressor of Ty 3 homolog (S. cerevisiae)	109115	2310066G22Rik|AI315192|SPT3|SPT3L
Abca9	2.1437478	217262	9.269209	7.382761	8.072994	3.78102	4.541615	3.248959	chr11	109962136	110029467	up	"ATP-binding cassette, sub-family A (ABC1), member 9"	217262	D630040K07Rik
Pdgfrl	2.1261477	68797	12.573162	10.819277	8.781787	6.494555	4.09592	4.648716	chr8	42011587	42076124	up	platelet-derived growth factor receptor-like	68797	1110039P19Rik|AV013190
Pter	2.0846682	19212	10.061811	11.751797	7.186273	4.4667253	5.1992974	4.0181665	chr2	12845668	12925080	up	phosphotriesterase related	19212	AI790318|Mpr56-1
Tox	2.0794282	252838	22.118341	27.572275	18.646202	8.472516	14.376423	10.330205	chr4	6614533	6918704	up	thymocyte selection-associated high mobility group box	252838	1700007F02Rik
Ttc39b	2.0477734	69863	9.180387	10.999431	9.180725	5.5440593	4.590335	4.2206435	chr4	82866205	82970093	up	tetratricopeptide repeat domain 39B	69863	1810054D07Rik|9130422G05Rik|AI450603|AV103077|AW215585
Pm20d2	2.0347083	242377	12.8620205	11.304843	7.272159	4.7980666	5.831842	4.46321	chr4	33257382	33276712	up	peptidase M20 domain containing 2	242377	Acy1l2|Gm424
Pcsk5	2.0258536	18552	19.50225	18.232964	15.705599	8.932218	10.437248	7.168285	chr19	17507322	17912122	up	proprotein convertase subtilisin/kexin type 5	18552	PC5|PC5/6A|PC5A|PC6|SPC6
Ank	2.0198188	11732	14.164629	13.363122	10.261019	8.272602	5.206417	5.4446974	chr15	27396432	27524662	up	progressive ankylosis	11732	Ankh|D15Ertd221e|ank|mKIAA1581
1190002H23Rik	2.017938	66214	17.377518	13.844891	12.125247	5.746194	6.756004	9.098358	chr14	79688557	79701442	up	RIKEN cDNA 1190002H23 gene	66214	Rgc-32|Rgc32
Prkca	2.0141766	18750	12.924494	12.371008	7.613766	7.459521	4.2654667	4.6583967	chr11	107794701	108205202	up	"protein kinase C, alpha"	18750	AI875142|Pkca
Ankrd50	2.0024219	99696	42.7788	37.26462	33.87653	19.56711	19.052273	17.950321	chr3	38348183	38383738	up	ankyrin repeat domain 50	99696	AI662170|E430012K20Rik|mKIAA1223|mKIAA3019
Gm19805	-2.0153925	100503631	5.3354855	4.983186	9.320682	18.0482	9.668604	11.566403	chr13	31670025	31717661	down	"predicted gene, 19805"	100503631	
Wisp1	-2.021078	22402	3.7023993	2.4894006	3.5613115	6.804861	5.671754	6.9853683	chr15	66722955	66754761	down	WNT1 inducible signaling pathway protein 1	22402	AW146261|CCN4|Elm1
Xpnpep2	-2.0252948	170745	5.607182	5.79507	5.078486	10.468476	11.449659	11.379281	chrX	45461902	45490158	down	"X-prolyl aminopeptidase (aminopeptidase P) 2, membrane-bound"	170745	9030008G12Rik|mAPP
Nr2f2	-2.0255594	11819	8.997765	5.106648	5.6100082	13.182943	13.4114275	12.055079	chr7	77496836	77511632	down	"nuclear receptor subfamily 2, group F, member 2"	11819	2700033K02Rik|9430015G03Rik|ARP-1|Aporp1|COUP-TF2|COUP-TFII|COUPTFB|EAR3|SVP40|Tcfcoup2
Ednrb	-2.0257108	13618	3.7130997	2.711586	5.117699	6.478197	9.982814	6.5894384	chr14	104213842	104243390	down	endothelin receptor type B	13618	AU022549|ET-B|ET>B<|ETR-b|ETb|Sox10m1|s
Lepr	-2.0305414	16847	3.936758	3.912885	3.6876593	8.327041	7.684737	7.3941965	chr4	101390012	101487959	down	leptin receptor	16847	LEPROT|Leprb|Modb1|OB-RGRP|Obr|db|diabetes|obese-like|obl
Cited2	-2.0327718	17684	19.60424	17.207415	12.682449	28.994663	37.103634	33.23447	chr10	17443034	17445480	down	"Cbp/p300-interacting transactivator, with Glu/Asp-rich carboxy-terminal domain, 2"	17684	AI835299|ER154-like|Mrg1|Msg2|p35srj
2900092D14Rik	-2.0366738	73100	3.12267	3.1125362	5.4269705	7.5612903	8.792581	6.6686563	chr1	42757181	42760021	down	RIKEN cDNA 2900092D14 gene	73100	
Klk8	-2.0490897	259277	3.2396333	5.304984	4.506448	7.326856	8.062039	11.223364	chr7	51052947	51059192	down	kallikrein related-peptidase 8	259277	BSP1|Nrpn|Prss19
C430049B03Rik	-2.0568862	72575	18.406042	27.851269	31.243746	45.70397	49.565796	61.214108	chrX	50408223	50410367	down	RIKEN cDNA C430049B03 gene	72575	2700063P19Rik|9430052C07Rik
Ptgis	-2.0607474	19223	15.46167	15.460256	11.908244	25.519835	33.310104	29.1561	chr2	167028696	167066037	down	prostaglandin I2 (prostacyclin) synthase	19223	Cyp8|Cyp8a1|Pgis
Trpm5	-2.0681536	56843	9.276868	12.781628	10.789779	19.268497	27.030464	21.618992	chr7	150257434	150280547	down	"transient receptor potential cation channel, subfamily M, member 5"	56843	9430099A16Rik|LTrpC-5|Ltrpc5|Mtr1
Slc16a9	-2.0727108	66859	3.5784273	3.4009168	3.72784	9.495607	6.398506	6.615292	chr10	69708024	69748699	down	"solute carrier family 16 (monocarboxylic acid transporters), member 9"	66859	1200003C15Rik|4930425B13Rik|AI552636
Vldlr	-2.0739758	22359	3.0024343	4.3712225	4.6549287	8.050595	8.713807	7.729526	chr19	27291510	27328721	down	very low density lipoprotein receptor	22359	AA408956|AI451093|AW047288
Zdhhc14	-2.0762908	224454	4.7198153	3.852873	4.5180006	9.217951	8.803983	9.015619	chr17	5492600	5753891	down	"zinc finger, DHHC domain containing 14"	224454	B530001K09Rik|New1cp
Mir351	-2.0798252	723910	10.753339	24.085697	18.688513	31.45357	40.909554	33.670662	chrX	50406432	50406530	down	microRNA 351	723910	Mirn351|mmu-mir-351
6720401G13Rik	-2.0823224	103012	11.03682	9.983576	11.236296	17.203453	25.364862	25.4881	chrX	47908921	47988435	down	RIKEN cDNA 6720401G13 gene	103012	5830467J12Rik|AW048145
Gfod1	-2.0847688	328232	3.0811985	3.050092	3.4242508	7.4449587	6.851472	5.687405	chr13	43290888	43399541	down	glucose-fructose oxidoreductase domain containing 1	328232	9630032O13|AI850995
Dnase1l1	-2.0936954	69537	4.0812187	3.3817253	4.6075206	6.758714	9.420041	9.120267	chrX	71518556	71527672	down	deoxyribonuclease 1-like 1	69537	2310005K03Rik|AI324885|Dnase1ll|Dnasex|Dnl1ll|G4.8
A130022J15Rik	-2.1075656	101351	15.458917	16.107073	20.121843	34.591713	42.067024	32.068695	chr6	97060938	97098877	down	RIKEN cDNA A130022J15 gene	101351	AI447490|AW214473|AW259391|Aer61
Sorl1	-2.1411347	20660	5.8440247	2.7890315	4.841856	9.476897	11.458293	7.0976024	chr9	41776572	41932372	down	"sortilin-related receptor, LDLR class A repeats-containing"	20660	2900010L19Rik|AI596264|AW261561|LR11|SorLA|gp250|mSorLA
Zfhx2	-2.1424205	239102	4.575958	2.9647334	2.7021937	7.2900124	6.4381986	7.6417723	chr14	55680496	55710885	down	zinc finger homeobox 2	239102	ZFH-5
Kcnj8	-2.1718965	16523	7.6897936	4.1808214	4.5098424	11.690352	8.4118185	15.028853	chr6	142513459	142519876	down	"potassium inwardly-rectifying channel, subfamily J, member 8"	16523	AI448900|Kir6.1|gnite|slmbr|sltr
Doc2b	-2.1789336	13447	6.341679	5.4734974	5.63112	13.014528	13.033788	11.860012	chr11	75582592	75609559	down	"double C2, beta"	13447	
Mmp16	-2.1806998	17389	11.072239	11.194647	12.973706	23.361605	27.598713	25.733253	chr4	17780040	18045881	down	matrix metallopeptidase 16	17389	MT3-MMP|Mt3mmp
Ica1	-2.1814706	15893	2.8031228	3.957221	4.129028	9.524655	6.521891	7.615421	chr6	8580527	8728487	down	islet cell autoantigen 1	15893	69kDa|ICA69
Fgf18	-2.1857235	14172	16.933817	16.04999	11.669383	34.479156	32.82646	29.111923	chr11	33017431	33047400	down	fibroblast growth factor 18	14172	D130055P09Rik|FGF-18
Stom	-2.188064	13830	5.1058083	2.2739153	4.927635	8.153287	7.6878886	9.512753	chr2	35169510	35192529	down	stomatin	13830	Epb7.2
Mir691	-2.1978	751561	6.1967187	0	0	7.5428348	10.589695	14.931946	chr16	74342235	74342312	down	microRNA 691	751561	Mirn691|mir-691|mmu-mir-691
1700018A04Rik	-2.2035017	71307	11.441693	14.302802	20.020016	36.020725	29.861008	32.42258	chr13	31657361	31674382	down	RIKEN cDNA 1700018A04 gene	71307	4930551G20Rik|4933439J11Rik
Ahr	-2.204829	11622	14.725759	11.524919	14.319061	31.355103	29.319302	28.189108	chr12	36182651	36219661	down	aryl-hydrocarbon receptor	11622	Ah|Ahh|Ahre|In|bHLHe76
Slc19a2	-2.2050445	116914	4.055841	2.6389234	3.8568978	7.3469267	8.074311	7.4229255	chr1	166179186	166195499	down	"solute carrier family 19 (thiamine transporter), member 2"	116914	AV276020|AW322295|DDA1|THTR1|TRMA
Npr3	-2.211517	18162	3.013159	2.80767	2.1629076	5.5257173	5.8305187	6.1118064	chr15	11769652	11837042	down	natriuretic peptide receptor 3	18162	B430320C24Rik|C81222|NPR-C|lgj|stri
Egr1	-2.216424	13653	5.839451	3.5852065	3.1117103	7.0697913	9.079002	10.994813	chr18	35020861	35024610	down	early growth response 1	13653	A530045N19Rik|ETR103|Egr-1|Krox-1|Krox-24|Krox24|NGF1-A|NGFI-A|NGFIA|TIS8|Zenk|Zfp-6|Zif268|egr
1700006J14Rik	-2.2234604	321010	5.050456	4.2177672	7.041189	11.305435	10.955091	13.24441	chr10	119801227	119819892	down	RIKEN cDNA 1700006J14 gene	321010	
Peli2	-2.2238154	93834	4.4979653	1.759656	2.4778497	5.2134194	6.263794	6.57118	chr14	48740544	48880558	down	pellino 2	93834	AW047589|BB129927
Pgm5	-2.230515	226041	38.63406	36.648636	26.590631	69.41822	87.46922	68.45924	chr19	24752751	24936332	down	phosphoglucomutase 5	226041	4833423B07|9530034F03Rik|D830025G17|aciculin
Ptprb	-2.2593546	19263.chr10.2	5.901789	4.979749	4.2181697	10.891724	12.418065	10.517348	chr10	115712579	115826594	down	"protein tyrosine phosphatase, receptor type, B"	19263	3230402H02Rik|C130094E24|Ptpz|Rptpb|VE-PTP|Veptp
Cntn4	-2.269197	269784	2.4538403	2.808254	2.5985904	7.1204796	5.158864	5.667119	chr6	105627739	106649299	down	contactin 4	269784	9630050B05|Axcam|BIG-2
Ltbp4	-2.2803895	108075	13.330805	16.166637	13.938284	35.424522	29.885115	33.47666	chr7	28090160	28122631	down	latent transforming growth factor beta binding protein 4	108075	2310046A13Rik
Gramd1b	-2.289295	235283	4.8113613	5.1170826	4.4535766	9.939592	12.460192	10.568172	chr9	40100819	40338968	down	GRAM domain containing 1B	235283	3222402H23|A930008A22Rik|AI593249|mKIAA1201
Etv5	-2.295787	104156	5.7883725	4.798812	8.369329	19.199686	11.191465	13.025157	chr16	22381386	22439643	down	ets variant gene 5	104156	1110005E01Rik|8430401F14Rik|ERM
Cldn5	-2.2997828	12741	10.802047	6.244856	5.444217	14.694341	15.759336	19.19219	chr16	18776940	18778355	down	claudin 5	12741	AI854493|MBEC1|Tmvcf
Synpo2	-2.3042197	118449	8.004662	7.2099557	13.108354	23.197407	18.099417	21.932083	chr3	122779437	122939067	down	synaptopodin 2	118449	1110069I04Rik|2310068J10Rik|9530006G20Rik|AI848603|Myo
Plcb4	-2.3100843	18798	3.5704126	4.050088	2.9522657	8.093344	9.012354	7.1786723	chr2	135485283	135838804	down	"phospholipase C, beta 4"	18798	A930039J07Rik|AI854601|C230058B11Rik
Calml4	-2.3185058	75600	12.982102	11.822889	10.181713	24.525496	30.143246	26.211674	chr9	62705911	62723724	down	calmodulin-like 4	75600	2010002G05Rik
Pold4	-2.3209474	69745	4.56588	2.6006074	3.057305	10.647602	6.135744	6.9119954	chr19	4231899	4233634	down	"polymerase (DNA-directed), delta 4"	69745	2410012M21Rik|AI463381|AW060307|Polds|p12
Anpep	-2.3299553	16790	5.0276365	5.8484235	9.845351	19.361393	11.9148655	15.792084	chr7	86966689	86993080	down	alanyl (membrane) aminopeptidase	16790	AP-M|AP-N|Apn|Cd13|P150
Lass4	-2.362183	67260	5.1524982	8.39614	6.000755	13.950745	15.679747	15.563095	chr8	4493405	4526079	down	"LAG1 homolog, ceramide synthase 4"	67260	2900019C14Rik|CerS4|Trh1
Abcc9	-2.365219	20928	5.5593634	5.1928406	6.746108	13.010298	13.711588	14.371801	chr6	142536382	142650794	down	"ATP-binding cassette, sub-family C (CFTR/MRP), member 9"	20928	AI414027|AI449286|SUR2A|SUR2B|Sur2
1190007F08Rik	-2.3730738	68859	3.7700558	2.4606304	3.3856308	8.9186735	9.023595	5.1889105	chr4	153394579	153400153	down	RIKEN cDNA 1190007F08 gene	68859	0610011H04Rik|2700009I11Rik
Mir15a	-2.3789864	387174	0	1.1616048	3.6709578	8.266118	15.939444	6.378075	chr14	62250864	62250947	down	microRNA 15a	387174	Mirn15a|mmu-mir-15a
Angpt1	-2.3820434	11600	11.453945	5.199476	4.5992956	13.870887	14.752655	17.999855	chr15	42256271	42508341	down	angiopoietin 1	11600	1110046O21Rik|Ang-1|Ang1
Vegfc	-2.3934093	22341	13.07725	7.3758197	7.4262257	19.476343	24.258175	20.680862	chr8	55162886	55271808	down	vascular endothelial growth factor C	22341	AW228853|VEGF-C
Fam122b	-2.4008782	78755	6.143257	3.5824268	6.651187	11.672255	16.746065	10.311138	chrX	50596592	50622982	down	"family with sequence similarity 122, member B"	78755	4632404H22Rik|AI256344|SPACIA2
Zfp219	-2.4062178	69890	3.2248495	2.201017	3.311733	8.161632	5.358135	7.450593	chr14	52625752	52640408	down	zinc finger protein 219	69890	2010302A17Rik
Mir380	-2.4253361	723859	7.020975	1.6995609	6.0661073	10.703527	11.138499	27.494366	chr12	110950013	110950073	down	microRNA 380	723859	Mirn380|mmu-mir-380
Mirlet7e	-2.4680293	387248	0	0	0	9.103627	7.162645	10.603288	chr17	17967316	17967408	down	microRNA let7e	387248	Mirnlet7e|mmu-let-7e
Gucy1a3	-2.4778645	60596	7.1131754	4.9545565	7.026661	14.928543	15.7024145	15.990215	chr3	81896349	81949799	down	"guanylate cyclase 1, soluble, alpha 3"	60596	1200016O07Rik
Prss23	-2.4959874	76453	2.8936586	2.1559906	2.7345004	5.104926	8.663773	5.9674816	chr7	96656295	96675685	down	"protease, serine, 23"	76453	2310046G15Rik|4930479H08Rik|AI790574|Spuve
Cd200	-2.4984262	17470	15.155461	6.4101496	10.047672	24.944757	25.056067	24.232521	chr16	45382248	45409166	down	CD200 antigen	17470	Mox2|OX2
Jph4	-2.5005338	319984	3.0358646	4.322155	2.0400958	7.4490237	7.0777264	7.898175	chr14	55725663	55735115	down	junctophilin 4	319984	9330157P13Rik|JP-4|JPHL1
Dhrs3	-2.5014474	20148	9.403092	8.122902	8.047071	18.69074	24.208494	21.153795	chr4	144482730	144517548	down	dehydrogenase/reductase (SDR family) member 3	20148	Rsdr1|retSDR1
F730043M19Rik	-2.5244656	320046	2.4156961	3.1430538	4.807192	8.361288	8.385543	8.332549	chr12	33796576	33832462	down	RIKEN cDNA F730043M19 gene	320046	
Olfml2a	-2.5636086	241327	8.30755	7.994531	5.660315	14.41233	16.861917	25.93039	chr2	38787500	38816105	down	olfactomedin-like 2A	241327	4932431K08Rik|mFLJ00237
Npnt	-2.5840268	114249	7.220628	3.2179465	5.660958	19.00509	8.96418	13.253871	chr3	132545659	132613255	down	nephronectin	114249	1110009H02Rik|AA682063|AI314031|Nctn|POEM
5430421F17Rik	-2.6100285	74489	6.216918	7.445658	9.808415	32.54181	13.49667	18.286592	chr8	26413122	26416742	down	RIKEN cDNA 5430421F17 gene	74489	
2810433D01Rik	-2.6180441	77132	2.8023005	3.1177852	1.8492383	6.5832586	7.2105393	6.076653	chr11	102480821	102485730	down	RIKEN cDNA 2810433D01 gene	77132	
Krt8	-2.6249278	16691	2.881184	3.5678318	2.2208788	6.161265	11.071346	6.022414	chr15	101827142	101834773	down	keratin 8	16691	AA960620|AL022697|AU019895|Card2|EndoA|K8|Krt-2.8|Krt2-8
9430076C15Rik	-2.6495614	320189	1.6999974	2.7379973	3.1645386	7.151823	5.3213525	7.162478	chr6	53237289	53599000	down	RIKEN cDNA 9430076C15 gene	320189	
Unc5b	-2.6990814	107449	3.6185472	3.0833309	3.9925196	9.083303	10.806445	8.87792	chr10	60225343	60294329	down	unc-5 homolog B (C. elegans)	107449	6330415E02Rik|A630020F16|D10Bwg0792e|Unc5h2
Creb5	-2.7352817	231991	5.265633	5.541857	6.197513	18.782736	12.819464	15.292879	chr6	53523368	53645826	down	cAMP responsive element binding protein 5	231991	Crebpa|D430026C09Rik
Pid1	-2.7532637	98496	6.0735264	6.602909	6.4110193	15.033287	17.982618	19.748241	chr1	84032868	84337685	down	phosphotyrosine interaction domain containing 1	98496	5033414K04Rik|NYGGF4
2700033N17Rik	-2.7713876	72603	3.3564227	3.9381676	4.1082506	8.316436	14.635793	9.448319	chr2	115891954	115893097	down	RIKEN cDNA 2700033N17 gene	72603	
Ly96	-2.771586	17087	3.7135823	7.079432	3.4773655	7.1153984	16.371454	16.62374	chr1	16678537	16699686	down	lymphocyte antigen 96	17087	ESOP-1|MD-2|MD2
Ccdc80	-2.7838492	67896	18.35642	11.822992	16.166193	34.473267	44.55773	49.027924	chr16	45093789	45128037	down	coiled-coil domain containing 80	67896	2610001E17Rik|DRO1|Ssg1|Urb
Rgs5	-2.8120277	19737	15.351501	5.8008056	10.271864	27.52903	29.805809	24.66287	chr1	171585632	171623657	down	regulator of G-protein signaling 5	19737	1110070A02Rik
Egfl8	-2.848659	81701	2.775962	2.9908552	1.5154849	5.288996	8.1299305	6.729927	chr17	34750295	34752916	down	EGF-like domain 8	81701	Ng3
Igfbp2	-2.8492396	16008	26.04022	20.7599	24.829641	47.984844	73.01332	88.16766	chr1	72871077	72899045	down	insulin-like growth factor binding protein 2	16008	AI255832|IBP-2|Igfbp-2|mIGFBP-2
Dlg2	-2.8540094	23859.chr7.2	3.1103044	1.7087677	3.892868	7.964531	7.2471976	8.290483	chr7	98239296	99597599	down	"discs, large homolog 2 (Drosophila)"	23859	A330103J02Rik|B230218P12Rik|B330007M19Rik|Dlgh2|Gm1197|PSD93
Lbh	-2.8733485	77889	12.065055	10.634476	11.596686	29.15794	28.243048	42.644627	chr17	73267645	73291286	down	limb-bud and heart	77889	1810009F10Rik|6720416L16Rik
Tspan13	-2.9526489	66109	6.3632646	10.465316	8.75532	27.58397	25.90721	20.895405	chr12	36741142	36769065	down	tetraspanin 13	66109	1100001I23Rik|NET-6|Tm4sf13
Fam43a	-2.9948494	224093	2.9845264	2.4790344	2.4067159	7.81655	5.7405977	10.605323	chr16	30599809	30602883	down	"family with sequence similarity 43, member A"	224093	Tuf1
Adamts17	-3.0115135	233332	5.0484858	3.7131023	3.4530847	12.486906	13.727459	10.2613125	chr7	73984621	74297511	down	"a disintegrin-like and metallopeptidase (reprolysin type) with thrombospondin type 1 motif, 17"	233332	AU023434
2610018G03Rik	-3.0403442	70415	2.5879753	4.2823715	5.017893	10.078853	13.316121	11.586004	chrX	48194613	48245027	down	RIKEN cDNA 2610018G03 gene	70415	Mst4
Cxcr4	-3.128303	12767	3.8517501	1.176653	2.7198277	6.7239895	8.99674	6.206553	chr1	130484776	130488876	down	chemokine (C-X-C motif) receptor 4	12767	CD184|Cmkar4|LESTR|PB-CKR|PBSF/SDF-1|Sdf1r
Npvf	-3.1749392	60531	1.6185923	1.6133398	2.610459	5.504547	6.0620995	6.5047455	chr6	50600870	50604392	down	neuropeptide VF precursor	60531	Rfrp
Heyl	-3.2270882	56198	8.842614	5.885813	4.6948085	19.490313	21.652035	19.360132	chr4	122910799	122927113	down	hairy/enhancer-of-split related with YRPW motif-like	56198	Hey3|Hrt3|bHLHb33|hesr3
Zhx2	-3.2872417	387609	3.916594	3.4075334	4.771339	13.532889	14.087026	11.804909	chr15	57526222	57671387	down	zinc fingers and homeoboxes 2	387609	Afr-1|Afr1|Raf|mKIAA0854
Enpp1	-3.291499	18605	3.1692438	5.2713704	6.884615	21.576323	11.778519	16.056852	chr10	24361217	24431908	down	ectonucleotide pyrophosphatase/phosphodiesterase 1	18605	4833416E15Rik|AI428932|C76301|CD203c|E-NPP1|Ly-41|M6S1|NPP1|Npps|PC-1|Pca|Pca-1|Pdnp1|ttw|twy
Lrrc55	-3.296153	241528	2.3392692	1.9468135	4.62099	11.829246	7.125394	8.895782	chr2	85002491	85036856	down	leucine rich repeat containing 55	241528	A330097E02Rik|Gm351
St6gal1	-3.3264039	20440	5.3808975	2.7804115	5.5024257	13.352235	18.727156	12.056062	chr16	23224835	23360420	down	"beta galactoside alpha 2,6 sialyltransferase 1"	20440	AW742324|Siat1|St6Gal-I|St6gal|St6galI
4-Sep	-3.4342175	18952	2.5435023	1.8392075	2.3284361	7.3294535	6.4195824	9.328685	chr11	87391924	87404041	down	septin 4	18952	Bh5|Gm11492|OTTMUSG00000001265|Pnutl2|RP23-168C20.1
Slit2	-3.4415588	20563	10.957642	11.13356	11.461285	36.444023	40.308964	38.602047	chr5	48374394	48697017	down	slit homolog 2 (Drosophila)	20563	Drad-1|E030015M03Rik|E130320P19Rik|Slil3|mKIAA4141
Fzd6	-3.466926	14368	2.0862472	1.8200953	3.278845	8.275921	7.644833	8.15866	chr15	38837826	38869736	down	frizzled homolog 6 (Drosophila)	14368	Fz6
Sft2d2	-3.5119183	108735	2.2852204	1.2139462	1.785656	6.1517625	6.0235815	5.760932	chr1	167104472	167124564	down	SFT2 domain containing 2	108735	2010005O13Rik|AI506168|AW561909|cI-45
Egfr	-3.5382206	13649	2.317179	2.210806	2.829012	10.486799	8.527139	7.1423616	chr11	16652206	16813910	down	epidermal growth factor receptor	13649	9030024J15Rik|AI552599|Erbb|Errp|Wa5|wa-2|wa2
Pou3f3	-3.5643785	18993	1.2979378	1.2937258	2.2140765	5.034601	5.978611	5.5649767	chr1	42753991	42757054	down	"POU domain, class 3, transcription factor 3"	18993	Brn-1|Brn1|Otf8|Skin1
Ccdc3	-3.6189594	74186	10.114265	12.619013	8.584904	31.312546	36.692062	44.972237	chr2	5058822	5151912	down	coiled-coil domain containing 3	74186	2310045O21Rik
Ambn	-3.6405704	11698	5.31842	4.82216	2.184694	20.630178	13.168015	9.901211	chr5	88885036	88897554	down	ameloblastin	11698	
Wnt2	-3.6534102	22413	2.1696024	2.306733	2.6243443	7.1240067	10.047006	8.902688	chr6	17938940	17980445	down	wingless-related MMTV integration site 2	22413	2610510E18Rik|Int1l1|Irp|Mirp|Wnt-2|Wnt2a
Fabp7	-3.6975398	12140	4.937981	2.4009545	5.6087613	10.357456	25.351254	12.737226	chr10	57504729	57508256	down	"fatty acid binding protein 7, brain"	12140	B-FABP|BFABP|Blbp|MRG
Stra6	-3.8071277	20897	1.7466896	3.2819953	3.2834563	10.110465	13.163603	7.7646127	chr9	57911595	58001804	down	stimulated by retinoic acid gene 6	20897	AI891933
Msx1	-3.83394	17701	2.338373	2.4461913	5.95159	12.11369	13.850943	11.376421	chr5	38211730	38215824	down	"homeobox, msh-like 1"	17701	AA675338|AI324650|Hox-7|Hox7|Hox7.1|msh
Ebf1	-3.8378723	13591	7.448765	3.5376835	5.5858655	21.979277	19.07394	19.746939	chr11	44431636	44818674	down	early B cell factor 1	13591	9830166E18Rik|AW990631|Ebf|O/E-1|Olf-1|Olf1
Chrdl1	-3.83805	83453	2.5752614	4.1151533	1.1840751	9.578178	9.154191	8.050151	chrX	139720217	139828805	down	chordin-like 1	83453	CHL|CHL1|Nrln1|VOPT
Gja4	-3.8717058	14612	5.6511197	5.0695033	3.9874196	16.567638	22.354597	17.80984	chr4	126988665	126991222	down	"gap junction protein, alpha 4"	14612	AU020209|AW558810|Cnx37|Cx37|Gja-4
Prokr1	-3.9204824	58182	5.7869744	4.8308635	1.9687238	11.282345	19.191483	15.239131	chr6	87528586	87540737	down	prokineticin receptor 1	58182	EG-VEGFR1|Gpr73|Pkr1
E030010A14Rik	-3.9662678	226040	3.2433329	2.7983947	0.8651875	7.492113	12.991412	5.0082316	chr19	24748498	24754151	down	RIKEN cDNA E030010A14 gene	226040	
Arhgap8	-3.9793453	73167	2.2147617	0.88854873	1.4641309	5.560271	5.5259323	5.879088	chr15	84550482	84602637	down	Rho GTPase activating protein 8	73167	3110043J09Rik
Zdhhc2	-4.063137	70546	2.4257414	1.184337	2.8560426	7.3185186	10.95814	6.828061	chr8	41509169	41570196	down	"zinc finger, DHHC domain containing 2"	70546	5730415P04Rik|6430583A19Rik
Gata2	-4.0648785	14461	2.4633691	2.182556	4.506312	8.55937	15.750214	12.009328	chr6	88143885	88157026	down	GATA binding protein 2	14461	Gata-2
5930403L14Rik	-4.1786294	320939	3.8272934	1.2895348	1.4670894	6.949847	9.449012	8.004049	chr4	154004801	154010475	down	RIKEN cDNA 5930403L14 gene	320939	
Parm1	-4.2575383	231440	4.254918	1.4624519	3.1057887	8.258868	10.178788	17.651924	chr5	91946726	92053022	down	prostate androgen-regulated mucin-like protein 1	231440	2210012L08Rik|9130213B05Rik|W91666
Sema5b	-4.392078	20357	1.8593348	5.0752344	2.684456	10.90528	17.533333	11.167797	chr16	35541448	35664344	down	"sema domain, seven thrombospondin repeats (type 1 and type 1-like), transmembrane domain (TM) and short cytoplasmic domain, (semaphorin) 5B"	20357	AI893641|SemG|Semag|mKIAA1445
Chodl	-4.500129	246048	12.249121	7.2003984	2.1106124	26.277365	22.470924	28.584509	chr16	78931193	78951973	down	chondrolectin	246048	3110074E07Rik|MT75|PRED12
Ntng1	-4.5293794	80883	1.3324937	1.7105337	1.1551255	7.03984	6.0052	5.757588	chr3	109582968	109946929	down	netrin G1	80883	A930010C08Rik|AI853992|Lmnt1
Atp1b1	-4.5387316	11931	1.8029103	1.2735767	2.2995222	8.438117	8.346102	6.974283	chr1	166367398	166388486	down	"ATPase, Na+/K+ transporting, beta 1 polypeptide"	11931	Atpb|Atpb-1
Ppp2r2b	-4.653817	72930	2.9569888	3.7431896	3.108151	11.809002	18.28627	15.976134	chr18	42804923	43219125	down	"protein phosphatase 2 (formerly 2A), regulatory subunit B (PR 52), beta isoform"	72930	2900026H06Rik|6330404L05Rik|E130009M08Rik|PP2A-PR55B|PR55-BETA|SCA12
Osr1	-4.7400894	23967	23.882889	22.595407	22.227716	98.375595	112.99085	114.34562	chr12	9581248	9588306	down	odd-skipped related 1 (Drosophila)	23967	Odd1|Osr
Hey2	-4.9257326	15214	1.3833549	1.5655514	1.6465379	7.5064335	8.813278	6.4091783	chr10	30552165	30562589	down	hairy/enhancer-of-split related with YRPW motif 2	15214	CHF1|Herp1|Hrt2|bHLHb32|hesr2
Kera	-4.9892025	16545	2.1963053	0.7818493	1.5813358	8.723933	6.6612597	5.773686	chr10	97069839	97076322	down	keratocan	16545	CNA2|SLRR2B
Ncam2	-5.2448864	17968	3.027377	2.5456274	4.1971846	14.637292	16.91575	18.752722	chr16	81200942	81624532	down	neural cell adhesion molecule 2	17968	Ncam-2|Ocam|RNCAM
Aoc3	-5.307184	11754	2.5823903	1.3860055	0.8009362	7.1438327	8.355412	7.1427712	chr11	101191920	101203252	down	"amine oxidase, copper containing 3"	11754	SSAO|VAP1
Bmp3	-5.436566	110075	1.9420642	1.2791516	4.2221417	9.756615	11.471982	14.981086	chr5	99283458	99309979	down	bone morphogenetic protein 3	110075	9130206H07|9530029I04Rik
Cyfip2	-5.462983	76884	2.1356761	1.3136181	1.9963052	8.506159	12.710661	8.402485	chr11	46007360	46126361	down	cytoplasmic FMR1 interacting protein 2	76884	1500004I01Rik|6430511D02Rik|AA930218|AU022376|Pir121|mKIAA1168
Sdpr	-5.553787	20324	1.9025744	1.4971582	1.1102996	7.9851503	7.9280987	8.514387	chr1	51345970	51359804	down	serum deprivation response	20324	
Fap	-5.787822	14089	1.0060402	1.3112113	1.492839	6.7985096	7.5795116	7.371906	chr2	62339002	62412078	down	fibroblast activation protein	14089	
Sox10	-5.8184795	20665	1.1209745	1.6760052	0.79095757	7.6244726	6.1022897	6.2594895	chr15	78985343	78994936	down	SRY-box containing gene 10	20665	Dom|Sox21
Lyve1	-7.1620345	114332	0.35202986	1.2865875	3.075325	6.836376	7.8136296	9.5307865	chr7	117994121	118006467	down	lymphatic vessel endothelial hyaluronan receptor 1	114332	1200012G08Rik|Crsbp-1|Lyve-1|Xlkd1
Cd55	-7.7277937	13136	1.4660412	0.6262645	0.7740678	6.0238314	6.719025	8.062298	chr1	132335607	132359317	down	CD55 antigen	13136	Daf|Daf-GPI|Daf1|GPI-DAF
Lrrc4c	-7.835773	241568	2.1248636	0.661865	2.0240548	13.471416	9.483655	10.665176	chr2	96158326	97471821	down	leucine rich repeat containing 4C	241568	6430556C10Rik|NGL-1|mKIAA1580
Gabra4	-9.152154	14397	0.45149648	0.45003137	1.2641869	6.2147884	6.004746	5.249836	chr5	71960973	72049547	down	"gamma-aminobutyric acid (GABA) A receptor, subunit alpha 4"	14397	Gabra-4
Myh11	-9.497144	17880	0.640406	0.9383419	0.5648366	5.94888	6.6202965	7.3450413	chr16	14194620	14291501	down	"myosin, heavy polypeptide 11, smooth muscle"	17880	AV071570|SM1|SM2|smMHC
Aldh1a2	-9.553776	19378	1.6214521	1.6161903	0.7134294	10.4771185	13.9757	11.077605	chr9	71063596	71144050	down	"aldehyde dehydrogenase family 1, subfamily A2"	19378	AV116159|Aldh1a7|Raldh1|Raldh2
Thsd7b	-10.541459	210417	0.8770204	0.71003455	1.2092565	6.2810655	14.712208	9.497016	chr1	131169881	132115855	down	"thrombospondin, type I, domain containing 7B"	210417	1700074E13Rik|B930082A18|D130067I03Rik
Nmbr	-14.04058	18101	0.4867366	1.9406283	4.960262	20.514368	47.5138	13.237522	chr10	14480095	14490362	down	neuromedin B receptor	18101	BB182387
Gkn3	-15.469079	68888	0	0	0	7.1567965	5.2248464	7.3435807	chr6	87333313	87338929	down	gastrokine 3	68888	1190003M12Rik
Lrfn5	-18.232702	238205	0.5899086	0.146632	1.3998188	10.680393	7.761593	8.808233	chr12	62625619	62958909	down	leucine rich repeat and fibronectin type III domain containing 5	238205	AI427653|AI604817|C130061B21|mKIAA4208
Actg2	-23.3178	11468	1.9402578	0.64465374	0.4346166	18.455502	21.90376	16.962858	chr6	83462903	83486245	down	"actin, gamma 2, smooth muscle, enteric"	11468	ACTA3|Act-4|Act4|SMGA
Gja5	-29.120806	14613	0.9662475	1.9262238	0.77917993	28.065023	42.38715	29.952372	chr3	96836339	96857557	down	"gap junction protein, alpha 5"	14613	5730555N10Rik|Cnx40|Cx40|Gja-5
