# Supplementary material for: Molecular Anatomy of Palate Development
Source: PLoS One. 2015 Jul 13;10(7):e0132662. doi: 10.1371/journal.pone.0132662 (PMC4500583; doi:10.1371/journal.pone.0132662)
Supplement: S3 Table — (XLS) [file pone.0132662.s003.xls]

Gene Symbol	FC ([posterior medial] vs [posterior lateral])	Gene ID	E14.5 Post. Lateral Rep. 1 run0171_lane5_index712=13705_E14.5_ERK2_WT_Post.Lateral~mouse_align	E14.5 Post. Lateral Rep. 2 run0391_lane2_index710=14570_Post_Lateral_Palate1_012914~mouse_align	E14.5 Post. Lateral Rep. 3 run0391_lane2_index711=14571_Post_Lateral_Palate2_012914~mouse_align	E14.5 Post. Medial Rep. 1 run0169_lane2_index702=13732_E14_5_ERK2_WT_Post_Medial_~mouse_align	E14.5 Post. Medial Rep. 2 run0366_lane92_index704=14541_Post_Medial_Palate1_010214~mouse_align	E14.5 Post. Medial Rep. 3 run0366_lane92_index705=14542_Post_Medial_Palate2_010214~mouse_align	Chromosome	Start	End	super.Regulation ([posterior medial] vs [posterior lateral])	Description	Entrez ID	Aliases
Ppbp	17.58897	57349	1.4043835	0.7772297	2.7842155	22.27253	43.33574	16.07148	chr5	91197544	91199086	up	pro-platelet basic protein	57349	2400003M24Rik|AI854500|CTAP3|CTAPIII|Cxcl7|LA-PF4|LDGF|MDGF|NAP-2|NAP-2-L1|Scyb7|TGB|TGB1|THBGB1|b-TG1|beta-TG
Krt17	15.556476	16667	1.5614586	2.222126	0.5685833	7.53441	50.4041	18.345274	chr11	100117531	100122303	up	keratin 17	16667	K17|Krt1-17
Krt14	15.383068	16664	2.351526	1.1859078	3.7462037	21.325645	47.22313	35.422302	chr11	100064476	100068824	up	keratin 14	16664	AI626930|K14|Krt-1.14|Krt1-14
Cd52	8.9831295	23833	3.6854599	2.503205	2.5620158	14.967108	109.96454	9.765066	chr4	133649453	133650988	up	CD52 antigen	23833	AI463198|B7|B7-Ag|CAMPATH-1|CLS1|MB7
Pla2g7	8.386417	27226	2.5107715	1.7053437	1.5514752	12.618857	19.401037	15.012771	chr17	43705400	43749150	up	"phospholipase A2, group VII (platelet-activating factor acetylhydrolase, plasma)"	27226	R75400
Acta2	5.4492197	11475	12.938065	15.960017	6.950336	51.22109	105.44603	40.33158	chr19	34314827	34329826	up	"actin, alpha 2, smooth muscle, aorta"	11475	0610041G09Rik|Actvs|SMalphaA|a-SMA|alphaSMA
Sfn	5.2458324	55948	2.9254365	1.0408037	1.5978847	6.8120723	13.716593	7.0507455	chr4	133156471	133158083	up	stratifin	55948	Er|Mme1|Ywhas
Grm7	4.2973356	108073	1.5056987	3.2483199	6.9337425	8.679024	15.504847	18.760162	chr6	110595592	111517224	up	"glutamate receptor, metabotropic 7"	108073	6330570A01Rik|BB176677|C030018L03|E130018M02Rik|Gpr1g|Gprc1g|mGluR7
Pax3	3.7174497	18505	4.011175	5.1609955	4.086662	19.686338	16.642267	12.443551	chr1	78097842	78193711	up	paired box gene 3	18505	Pax-3|Sp|splotch
Vstm2a	3.6680908	211739	4.6392255	3.173513	3.3143594	14.983138	13.834783	10.897909	chr11	16157727	16184554	up	V-set and transmembrane domain containing 2A	211739	9330184N17Rik|BC027127|Vstm2
Hspb8	3.433544	80888	4.5572715	2.0846226	3.3189323	11.552305	11.505756	9.007146	chr5	116858504	116872873	up	heat shock protein 8	80888	AU018630|AW413033|Cryac|D5Ucla4|E2IG1|H11|H11K|HSP20-like|HSP22
Tbx22	3.237361	245572	17.7271	16.981989	28.80895	41.402832	119.5449	55.76717	chrX	104863303	104884319	up	T-box 22	245572	D230020M15Rik
Ccl12	3.1262655	20293	7.3761573	6.26424	5.6099863	15.491298	19.845064	24.166294	chr11	81915347	81916901	up	chemokine (C-C motif) ligand 12	20293	MCP-5|Scya12
Susd5	3.0886111	382111	2.9581234	6.066966	12.485539	15.854718	20.208565	19.328724	chr9	113966472	114007851	up	sushi domain containing 5	382111	Gm1126
Fam46c	2.9113436	74645	9.71288	3.3096426	7.2702074	19.72861	13.211002	20.755657	chr3	100275459	100293115	up	"family with sequence similarity 46, member C"	74645	4930431B09Rik|AI449797
Nr2f1	2.8808446	13865	17.609928	20.601768	25.438005	37.17907	104.69565	53.172882	chr13	78328236	78338243	up	"nuclear receptor subfamily 2, group F, member 1"	13865	COUP-TF1|COUP-TFI|COUPTFA|EAR3|Erbal3|SVP44|Tcfcoup1
Ntf3	2.7098615	18205	8.709355	11.474079	9.157387	19.806856	38.47994	22.411934	chr6	126051430	126116762	up	neurotrophin 3	18205	AI316846|AI835689|Nt3|Ntf-3
Scube1	2.6522408	64706	7.112846	5.294826	6.36368	14.04651	27.096413	11.019818	chr15	83433013	83555451	up	"signal peptide, CUB domain, EGF-like 1"	64706	7330410C13Rik|A630023E24Rik|AI604862
Hpgd	2.6051304	15446	32.95228	22.193775	32.817505	48.10674	127.67316	64.806366	chr8	58773349	58799843	up	hydroxyprostaglandin dehydrogenase 15 (NAD)	15446	15-PGDH|AV026552
Car2	2.5824955	12349	7.191072	7.2967544	5.7595263	11.456302	29.236767	14.57698	chr3	14886426	14900770	up	carbonic anhydrase 2	12349	AI131712|CAII|Ca2|Car-2|Ltw-5|Lvtw-5
Enho	2.4289887	69638	9.504812	14.4915905	8.267484	18.665405	32.414135	25.301722	chr4	41585177	41587335	up	energy homeostasis associated	69638	1110065P19Rik|2310040A07Rik
Zfp511	2.4095597	69752	14.852939	16.095083	13.194587	29.716988	58.39321	23.853926	chr7	147222290	147226504	up	zinc finger protein 511	69752	2410004P19Rik|C86579|Znf511
Myd88	2.3416624	17874	3.4094453	7.111835	6.620482	10.857246	14.790113	12.040636	chr9	119245106	119249158	up	myeloid differentiation primary response gene 88	17874	
Tbx2	2.3287735	21385	10.866666	10.974519	10.021567	21.63035	24.790495	26.403595	chr11	85646117	85655450	up	T-box 2	21385	
Mettl7a1	2.3130476	70152	7.721214	6.4902687	7.1963153	11.362724	21.91359	16.812366	chr15	100135248	100159093	up	methyltransferase like 7A1	70152	2210414H16Rik|3300001H21Rik|Aam-B|Mettl7a|UbiE1
Rhbdl3	2.313018	246104	4.570212	3.100716	2.999019	6.737287	7.0725923	10.352938	chr11	80114414	80169488	up	"rhomboid, veinlet-like 3 (Drosophila)"	246104	AI847581|Rhbdl4|Rhomr1|Vrho
St8sia4	2.2983794	20452	4.286178	2.164075	3.3145454	6.921661	7.6034756	6.653066	chr1	97484259	97564171	up	"ST8 alpha-N-acetyl-neuraminide alpha-2,8-sialyltransferase 4"	20452	PST|PST-1|ST8SiaIV|Siat8d
Cdk20	2.2606947	105278	3.9571795	2.6601932	4.288593	8.45842	7.9925623	7.237307	chr13	64533861	64541029	up	cyclin-dependent kinase 20	105278	4932702G04Rik|AU019450|AW558027|CDCH|Ccrk|PNQLARE|p42
Enpp2	2.1685646	18606	45.383266	29.11656	38.38368	69.14702	98.14642	71.49315	chr15	54670453	54751701	up	ectonucleotide pyrophosphatase/phosphodiesterase 2	18606	ATX|Npps2|PD-Ialpha|Pdnp2
Slitrk6	2.128017	239250	38.375626	30.833702	29.818392	70.62001	89.50889	50.45554	chr14	111147800	111154371	up	"SLIT and NTRK-like family, member 6"	239250	4832410J21Rik|Sltk6
Frzb	2.1207056	20378	14.592506	12.731981	19.912971	31.135054	33.481632	31.75114	chr2	80252127	80287553	up	frizzled-related protein	20378	Frp|Sfrp3|frezzled|fritz|frzb-1
1810011O10Rik	2.106138	69068	6.330805	6.67238	11.902589	13.657751	19.49975	16.544199	chr8	25548088	25549418	up	RIKEN cDNA 1810011O10 gene	69068	1110065B09Rik|AW121743|AW321058
Abhd6	2.0819788	66082	3.9674325	4.7632613	3.9670506	7.2665167	12.103542	7.2158027	chr14	8835416	8889069	up	abhydrolase domain containing 6	66082	0610041D24Rik|AA673485|AV065425
Hs3st5	2.0723062	319415	7.484843	4.8465986	5.318552	10.2970085	15.517924	10.079589	chr10	36226613	36554200	up	heparan sulfate (glucosamine) 3-O-sulfotransferase 5	319415	D930005L05Rik|Gm1151|Hs3ost5
Cer1	2.0688221	12622	2.7087996	3.13212	2.8062265	6.7629824	5.6176796	5.205048	chr4	82527655	82531055	up	cerberus 1 homolog (Xenopus laevis)	12622	Cerl|Cerl1|Cerr1|cer-1
Dcbld1	2.0596728	66686	3.1376717	4.248343	2.9499016	5.625895	10.34331	5.538483	chr10	51953425	52041183	up	"discoidin, CUB and LCCL domain containing 1"	66686	4631413K11Rik
Cybrd1	-2.0427804	73649	12.968221	22.103767	15.270661	8.432879	8.086373	7.0635366	chr2	70956111	70980983	down	cytochrome b reductase 1	73649	2210407P13Rik|Dcytb
Timm8a1	-2.0506701	30058	35.044296	42.21875	26.173304	16.902737	10.070489	24.745632	chrX	131071797	131076168	down	translocase of inner mitochondrial membrane 8 homolog a1 (yeast)	30058	DXHXS1274E|Ddp1|Fci-12|Tim8a|Timm8a
Abca1	-2.054369	11303	14.473854	27.727465	17.689844	12.073875	7.837756	8.116287	chr4	53043661	53172767	down	"ATP-binding cassette, sub-family A (ABC1), member 1"	11303	Abc1
Slc30a1	-2.0650816	22782	8.764643	7.2224407	9.246728	2.6682956	3.3354883	7.005095	chr1	193730660	193737126	down	"solute carrier family 30 (zinc transporter), member 1"	22782	AI839647|C130040I11Rik|Znt1
Slc16a7	-2.067374	20503	11.502115	9.979159	8.414738	3.9871147	5.002132	5.1410737	chr10	124664541	124765591	down	"solute carrier family 16 (monocarboxylic acid transporters), member 7"	20503	4921534N07Rik|Mct2
Atp5s	-2.1389925	68055	15.355538	21.824608	14.017088	7.8151817	4.5634885	12.624608	chr12	70825949	70845645	down	"ATP synthase, H+ transporting, mitochondrial F0 complex, subunit s"	68055	1110015E18Rik|ATPW
9430091E24Rik	-2.1785984	434350	9.114624	5.6485567	6.7558546	2.0494778	4.3355913	3.5509613	chr8	113652786	113669380	down	RIKEN cDNA 9430091E24 gene	434350	
Gpm6b	-2.1858673	14758	7.235979	5.8673916	6.427745	4.7687144	1.8808262	2.7327013	chrX	162676875	162826965	down	glycoprotein m6b	14758	AI593561|Gpm6|M6B
Robo2	-2.1872816	268902	25.999779	31.051601	27.27932	13.626938	13.670874	10.597198	chr16	73892551	74411157	down	roundabout homolog 2 (Drosophila)	268902	2600013A04Rik|9430089E08Rik|BB097918|D230004I22Rik|mKIAA1568
Trpm5	-2.2134206	56843	14.965771	16.017101	11.062762	9.023738	3.585813	7.089133	chr7	150257434	150280547	down	"transient receptor potential cation channel, subfamily M, member 5"	56843	9430099A16Rik|LTrpC-5|Ltrpc5|Mtr1
Smoc2	-2.2517838	64074	14.534879	9.745483	9.647347	6.3632407	4.562237	3.8672202	chr17	14416513	14541797	down	SPARC related modular calcium binding 2	64074	1700056C05Rik|5430426J21Rik|Smoc2l
Snord89	-2.258662	100217461	7.027894	10.447953	14.623478	5.9383764	0	5.0710144	chr1	39605592	39605685	down	"small nucleolar RNA, C/D box 89"	100217461	MBII-289
Ddit4l	-2.2904544	73284	30.055977	44.15453	32.521248	17.47806	12.97857	14.852547	chr3	137286636	137291296	down	DNA-damage-inducible transcript 4-like	73284	1700037B15Rik|1700108M02Rik|REDD2|RTP801L|Smhs1
Limch1	-2.3064868	77569	14.559475	7.2156224	12.386663	7.013013	2.9619944	4.7889967	chr5	67137079	67448398	down	LIM and calponin homology domains 1	77569	3732412D22Rik|mKIAA1102
Thbs2	-2.3449	21826	47.10306	70.177475	56.23883	23.003765	19.749317	29.769531	chr17	14802507	14831269	down	thrombospondin 2	21826	TSP2|Thbs-2
Plcl1	-2.427277	227120.chr1.1	18.573086	11.38035	13.216569	7.8064775	3.9594457	5.9282074	chr1	55462790	55811129	down	phospholipase C-like 1	227120	C230017K02Rik|PLC-L|PLC-L1|PLCE|PLCL|PLDL1|PRIP|PRIP-1
Fam46a	-2.4474075	212943	23.05424	20.051254	20.98273	7.480257	5.9512844	13.941855	chr9	85214046	85220757	down	"family with sequence similarity 46, member A"	212943	D930050G01Rik
Slit3	-2.5326817	20564	25.96105	28.225674	23.291077	11.412795	9.056049	9.534457	chr11	34934958	35522009	down	slit homolog 3 (Drosophila)	20564	Slil2
Ppnr	-2.6608505	26930	16.288082	10.895764	10.961306	4.460656	3.4433491	6.306107	chr19	55920382	55923223	down	per-pentamer repeat gene	26930	mp41
Syne1	-2.6952608	64009	5.177102	5.5150595	6.194347	1.8863105	1.1780759	3.8129058	chr10	4795059	5326342	down	synaptic nuclear envelope 1	64009	8B|A330049M09Rik|BE692247|C130039F11Rik|CPG2|Myne1|mKIAA1756
Reps2	-2.740894	194590	7.884775	10.117798	8.015177	4.8194194	2.2203689	2.7221017	chrX	158849886	159081533	down	RALBP1 associated Eps domain containing protein 2	194590	POB1
Nrp2	-2.7625194	18187	28.364952	30.486332	26.397564	11.470623	8.319283	10.64326	chr1	62749891	62865266	down	neuropilin 2	18187	1110048P06Rik|Np-2|Np2|Npn-2|Npn2
Gm6402	-2.7750382	623169	8.8936	10.399745	8.870067	3.6209602	2.1964214	4.527866	chr17	30531770	30533125	down	ribosomal protein S17 pseudogene	623169	EG623169
Ptgfr	-2.8577702	19220	20.60096	10.087459	16.051348	7.6691117	2.4605052	7.104633	chr3	151461574	151500492	down	prostaglandin F receptor	19220	AI957154|PGF|fp
Tgfb2	-2.879251	21808	52.286167	36.48955	35.73363	14.485008	12.103435	15.281951	chr1	188447065	188529871	down	"transforming growth factor, beta 2"	21808	BB105277|Tgf-beta2|Tgfb-2
Antxr1	-2.9160979	69538	46.270515	26.52222	29.527721	13.744222	9.792143	10.184812	chr6	87083847	87285769	down	anthrax toxin receptor 1	69538	2310008J16Rik|2810405N18Rik|Antrx1|Tem8
Tek	-3.1378062	21687	13.309717	20.393612	15.7224	7.2809196	2.468395	7.209669	chr4	94405991	94541630	down	endothelial-specific receptor tyrosine kinase	21687	AA517024|Cd202b|Hyk|Tie2|tie-2
Slitrk4	-3.3935697	245446	19.143871	25.062784	15.61061	3.6864164	12.554653	3.8842943	chrX	61522619	61530171	down	"SLIT and NTRK-like family, member 4"	245446	6430513G13|D930039I09Rik
Jag1	-3.4330003	16449	14.610255	11.764705	10.35594	4.4260354	2.3278	4.005519	chr2	136907194	136942067	down	jagged 1	16449	ABE2|Gsfabe2|Htu|Ozz|Ser-1
Crabp1	-3.5424163	12903	118.60501	114.97966	114.07522	62.178337	22.921846	23.032457	chr9	54612615	54620916	down	cellular retinoic acid binding protein I	12903	AI326249|Crabp-1|CrabpI|Rbp-5
Ptprv	-3.6602218	13924	6.4013853	26.261347	20.255848	3.056625	4.5464544	4.6872334	chr1	137005075	137029152	down	"protein tyrosine phosphatase, receptor type, V"	13924	Esp|OST|OST-PTP|mOST-PTP
Adamts6	-3.856591	108154	19.135155	9.471003	9.522394	3.7118595	1.4373701	5.289512	chr13	105077953	105284843	down	"a disintegrin-like and metallopeptidase (reprolysin type) with thrombospondin type 1 motif, 6"	108154	5031426K13|A930019D11Rik|ADAM-TS6
Iqgap2	-3.955149	544963	33.22871	22.636955	19.103945	11.342813	2.9231975	6.570519	chr13	96397132	96661877	down	IQ motif containing GTPase activating protein 2	544963	4933417J23Rik|A630053O10|AI788777
Prss35	-3.9753885	244954	40.609226	9.648369	17.758064	4.075612	5.396473	4.723299	chr9	86636434	86650678	down	"protease, serine, 35"	244954	6030424L22Rik|P3D9
Hes1	-4.173067	15205	20.866566	16.851797	13.547127	7.3094006	1.7593861	4.7813225	chr16	30065443	30067882	down	hairy and enhancer of split 1 (Drosophila)	15205	Hry|bHLHb39
Bai3	-4.5132236	210933	7.3029284	5.152961	5.2176795	0.7996463	1.2684182	1.9752524	chr1	25124321	25886552	down	brain-specific angiogenesis inhibitor 3	210933	A830096D10Rik
Ptx3	-6.261779	19288	21.49277	12.446999	11.081071	2.9616268	3.984707	0.95969105	chr3	66023809	66029728	down	pentraxin related gene	19288	AI607804|TSG-14
Egfr	-6.4774137	13649	23.005934	26.977793	21.849817	4.565903	4.254137	2.409703	chr11	16652206	16813910	down	epidermal growth factor receptor	13649	9030024J15Rik|AI552599|Erbb|Errp|Wa5|wa-2|wa2
Wisp1	-7.030716	22402	20.235205	17.09738	11.576519	2.7605288	2.37224	1.6507379	chr15	66722955	66754761	down	WNT1 inducible signaling pathway protein 1	22402	AW146261|CCN4|Elm1
Npnt	-7.3227887	114249	10.390892	16.453543	16.17768	2.793079	0.4463448	5.299778	chr3	132545659	132613255	down	nephronectin	114249	1110009H02Rik|AA682063|AI314031|Nctn|POEM
Fgf10	-8.161103	14165	9.229122	6.242317	5.2615094	0.76307887	1.2098023	0.56662875	chr13	119503506	119581380	down	fibroblast growth factor 10	14165	BB213776|Fgf-10
Mylpf	-13.352407	17907	50.9462	7.782592	10.810236	0.9728258	0	4.803811	chr7	134355122	134357801	down	"myosin light chain, phosphorylatable, fast skeletal muscle"	17907	2410014J02Rik|MLC-2|Mlc2
Ltbp2	-46.42305	16997	17.297825	11.589665	10.34172	2.642714	0	0.21951768	chr12	86124162	86217445	down	latent transforming growth factor beta binding protein 2	16997	AW208642
