# Supplementary material for: Molecular Anatomy of Palate Development
Source: PLoS One. 2015 Jul 13;10(7):e0132662. doi: 10.1371/journal.pone.0132662 (PMC4500583; doi:10.1371/journal.pone.0132662)
Supplement: S4 Table — (XLS) [file pone.0132662.s004.xls]

Gene Symbol	FC ([anterior oral] vs [anterior nasal])	Gene ID	E14.5 Ant. Oral Rep. 1 run0297_lane2_index705=E14.5_WT_Ant.Oral~mouse_align	E14.5 Ant. Oral Rep. 2 run0324_lane6_index702=14447-E14.5WT_Ant_Oral~mouse_align	E14.5 Ant. Oral Rep. 3 run0175_lane7_index703=E14.5-Tgfbr2_WT_AOP~mouse_align	E14.5 Ant. Nasal Rep. 1 run0297_lane2_index703=ZymoE14.5_WT_Ant.Nasal~mouse_align	E14.5 Ant. Nasal Rep. 2 run0297_lane2_index704=SDS_E14.5_WT_Ant.Nasal~mouse_align	E14.5 Ant. Nasal Rep. 3 run0324_lane6_index701=14446-E14.5WT_Ant_Nasal~mouse_align	E14.5 Ant. Nasal Rep. 4 run0175_lane7_index701=E14.5-Tgfbr2_WT_ANP~mouse_align	Chromosome	Start	End	super.Regulation ([anterior oral] vs [anterior nasal])	Description	Entrez ID	Aliases
Tsga13	11.222753	116732	19.041998	20.205608	18.267181	0.9886576	1.3310958	1.1649574	5.7909017	chr6	30846981	30865573	up	testis specific gene A13	116732	1700023D02Rik|Vme1
Nmbr	5.237306	18101	8.948081	16.912926	17.151775	1.9419603	3.296605	3.9619179	1.9555428	chr10	14480095	14490362	up	neuromedin B receptor	18101	BB182387
Cdhr4	4.503196	69398.chr9.2	7.0002484	5.7421913	8.556181	1.0575037	1.1214017	2.844093	1.8174373	chr9	107897308	107902011	up	cadherin-related family member 4	69398	1700021K14Rik|AU017982|Cdh29|D330022A01Rik
Gm3796	3.9831223	100042333	68.23459	50.890163	52.75014	10.21837	13.199389	14.50434	22.099863	chr8	123578782	123606932	up	predicted gene 3796	100042333	
Fabp7	3.9391117	12140	28.01672	21.826017	32.241264	5.994372	2.4606793	11.8617735	13.2260895	chr10	57504729	57508256	up	"fatty acid binding protein 7, brain"	12140	B-FABP|BFABP|Blbp|MRG
Gm19805	3.8755038	100503631	6.051351	11.487055	16.287144	2.3054864	1.6774619	3.2674181	4.3302236	chr13	31670025	31717661	up	"predicted gene, 19805"	100503631	
Klf14	3.7986062	619665	31.627766	31.281677	38.822838	12.764362	12.731737	8.205039	4.883128	chr6	30906021	30908990	up	Kruppel-like factor 14	619665	5330411L03Rik|AL022736|BTEB5
Enpp1	3.5587294	18605	10.733091	15.982959	27.543007	5.9903126	4.403702	4.1079535	4.7718472	chr10	24361217	24431908	up	ectonucleotide pyrophosphatase/phosphodiesterase 1	18605	4833416E15Rik|AI428932|C76301|CD203c|E-NPP1|Ly-41|M6S1|NPP1|Npps|PC-1|Pca|Pca-1|Pdnp1|ttw|twy
Cyp1b1	3.3167024	13078	18.989202	8.292328	6.410909	2.3173883	3.3811166	2.5625918	4.359876	chr17	80106234	80114381	up	"cytochrome P450, family 1, subfamily b, polypeptide 1"	13078	CP1B|P4501b1
Gli1	3.1815677	14632	5.459841	21.000164	24.2093	3.4297948	3.1925645	3.97706	9.145631	chr10	126766938	126778942	up	GLI-Kruppel family member GLI1	14632	AV235269|Zfp-5|Zfp5
Gucy1b3	3.138175	54195	10.807116	8.2064295	22.45426	5.0227947	2.8587933	5.268892	3.571869	chr3	81835926	81878633	up	"guanylate cyclase 1, soluble, beta 3"	54195	GC-S-beta-1|GCbeta1
Hhip	3.0503938	15245	12.110589	18.34648	17.384813	7.6778145	3.3646576	5.4166274	5.233044	chr8	82489750	82581907	up	Hedgehog-interacting protein	15245	Hhip1
Leprel1	3.0421877	210530	12.998501	12.398564	31.537727	11.204242	2.5690017	5.7906847	6.403352	chr16	25960409	26105870	up	leprecan-like 1	210530	4832416N06|AW553532|Mlat4|P3H2
Thsd1	2.979638	56229	8.698401	16.208889	12.8591795	8.697494	2.7561612	4.809467	2.544835	chr8	23337812	23370359	up	"thrombospondin, type I, domain 1"	56229	4833423O18Rik|Tmtsp
1700018A04Rik	2.9479122	71307	26.97883	21.724785	35.689915	13.308993	6.066341	11.499388	8.599278	chr13	31657361	31674382	up	RIKEN cDNA 1700018A04 gene	71307	4930551G20Rik|4933439J11Rik
Pcp4l1	2.880981	66425	6.460679	6.253087	13.115456	2.3043935	2.1417875	2.2084594	5.9729943	chr1	173103395	173127166	up	Purkinje cell protein 4-like 1	66425	1500036F01Rik
Lbh	2.8488512	77889	16.104006	38.69425	47.10197	17.178738	8.244418	15.452647	6.569935	chr17	73267645	73291286	up	limb-bud and heart	77889	1810009F10Rik|6720416L16Rik
9130206I24Rik	2.742306	100040736	22.009676	13.943525	25.24368	12.454027	3.3815827	7.4795885	9.001513	chr4	114581894	114594572	up	RIKEN cDNA 9130206I24 gene	100040736	
Wif1	2.7310154	24117	33.72652	21.416204	22.000221	14.408779	6.544868	9.835268	8.099884	chr10	120471060	120537698	up	Wnt inhibitory factor 1	24117	AW107799|WIF-1
Tspan11	2.7254882	68498	7.2981205	14.144635	23.454466	6.3092422	4.484528	5.052854	4.3111954	chr6	127837640	127903049	up	tetraspanin 11	68498	1110014F12Rik|AU067806
Ptch1	2.6486425	19206	64.66132	101.5879	114.53868	33.165405	26.150702	35.969303	46.62577	chr13	63609644	63666828	up	patched homolog 1	19206	A230106A15Rik|Ptc|Ptc1|Ptch|mes
Sult1a1	2.635574	20887	9.322595	10.464031	10.067094	2.16691	5.3176103	5.27559	3.4814382	chr7	133816380	133819871	up	"sulfotransferase family 1A, phenol-preferring, member 1"	20887	AI266890|PST|ST1A1|Stp|Stp1
Clec14a	2.6152976	66864	25.532755	17.057095	12.871167	11.000319	4.7505913	5.075953	8.394099	chr12	59365707	59370245	up	"C-type lectin domain family 14, member a"	66864	1200003C23Rik|AI642649
Klhl4	2.6095445	237010	15.863828	10.930863	7.528027	4.881704	4.4086432	4.117122	3.6321504	chrX	111588129	111674307	up	kelch-like 4 (Drosophila)	237010	B130014A11|C130018J01Rik
Zdhhc14	2.5974593	224454	6.9553533	8.00687	11.849519	5.262867	1.8539697	3.436476	3.9377224	chr17	5492600	5753891	up	"zinc finger, DHHC domain containing 14"	224454	B530001K09Rik|New1cp
Slc8a1	2.5265694	20541	14.195455	12.442067	13.896085	9.623268	4.1249022	3.975081	5.3860855	chr17	81772445	82137717	up	"solute carrier family 8 (sodium/calcium exchanger), member 1"	20541	AI852629|AV344025|D930008O12Rik|Ncx1
Hecw1	2.4915423	94253	6.036291	5.1176085	6.951487	4.0744433	1.1308131	2.2920547	3.3054504	chr13	14318705	14615493	up	"HECT, C2 and WW domain containing E3 ubiquitin protein ligase 1"	94253	9330116H24Rik|AV273951|E130207I19Rik|Nedl1
Stap2	2.473882	106766	6.954654	9.885234	9.426488	2.6046135	4.8248787	6.299886	1.978364	chr17	56136502	56144991	up	signal transducing adaptor family member 2	106766	AW049765|STAP-2
Madcam1	2.4711344	17123	6.2972345	11.074155	16.78138	5.2092276	4.1814218	4.0562944	3.9156766	chr10	79127319	79131281	up	mucosal vascular addressin cell adhesion molecule 1	17123	AV211525
Fras1	2.4114203	231470	10.816253	22.677876	24.567398	10.266201	7.3664436	9.283574	4.832196	chr5	96802974	97213747	up	Fraser syndrome 1 homolog (human)	231470	E130113P14Rik|bl|mKIAA1500
Myzap	2.3908513	102371	9.634387	7.307507	5.643187	2.2721062	3.7807376	2.8334882	3.8416831	chr9	71352154	71440167	up	myocardial zonula adherens protein	102371	AA407270|AV006038|Gcom1|Gm640|Grinl1a7|Myozap
Dio3	2.3709023	107585	38.857456	25.481953	29.315474	21.744831	9.535791	13.040742	10.922041	chr12	111517440	111519307	up	"deiodinase, iodothyronine type III"	107585	
Tek	2.3691218	21687	21.09055	21.2751	14.789085	8.894723	8.071177	7.720917	7.470479	chr4	94405991	94541630	up	endothelial-specific receptor tyrosine kinase	21687	AA517024|Cd202b|Hyk|Tie2|tie-2
Ebf3	2.3550196	13593	51.48811	29.478659	29.308163	19.16097	12.199131	10.0875435	22.7333	chr7	144385354	144506128	up	early B cell factor 3	13593	3110018A08Rik|O/E-2|mKIAA4201
Ednrb	2.3440206	13618	18.182579	11.28669	10.856416	7.1071377	7.1480865	4.9388766	4.01872	chr14	104213842	104243390	up	endothelin receptor type B	13618	AU022549|ET-B|ET>B<|ETR-b|ETb|Sox10m1|s
Wisp1	2.3371477	22402	13.673787	11.602417	8.239871	5.009836	6.67825	5.020073	2.9838076	chr15	66722955	66754761	up	WNT1 inducible signaling pathway protein 1	22402	AW146261|CCN4|Elm1
Gucy1a3	2.295495	60596	21.883442	15.746954	22.998762	18.140162	6.200713	7.34905	7.2017384	chr3	81896349	81949799	up	"guanylate cyclase 1, soluble, alpha 3"	60596	1200016O07Rik
Mfng	2.2296495	17305	17.647053	12.964667	14.568505	8.283425	5.96386	4.5901694	9.293665	chr15	78586313	78603875	up	MFNG O-fucosylpeptide 3-beta-N-acetylglucosaminyltransferase	17305	AW546563
Dusp10	2.1996799	63953	5.847738	7.4013305	11.596747	3.4264789	2.5350804	3.2674937	6.2794375	chr1	185858340	185899515	up	dual specificity phosphatase 10	63953	2610306G15Rik|AI158871|MKP-5|MKP5
Emcn	2.1912186	59308	23.099434	24.751997	14.170189	7.1906695	8.534442	10.247983	11.740638	chr3	137004042	137094033	up	endomucin	59308	0610012K22Rik|AI315669|Muc14
Fli1	2.1739583	14247	12.645838	16.272314	17.308443	6.889107	9.783156	8.646151	4.3715787	chr9	32229793	32348953	up	Friend leukemia integration 1	14247	EWSR2|Fli-1|SIC-1|Sic1
AI606473	2.1723847	99686	52.534706	65.750786	66.3796	17.595467	27.126238	36.510456	37.825924	chr3	153993785	153997651	up	expressed sequence AI606473	99686	
Itga2	2.1559405	16398	7.4589734	11.282315	11.116719	5.532921	2.5027173	5.6996427	5.613225	chr13	115626120	115722249	up	integrin alpha 2	16398	CD49B|DX5
Slco2a1	2.1447492	24059	7.2534566	9.434957	5.6035743	5.3092113	2.8500571	3.019751	3.0144444	chr9	102891042	102998331	up	"solute carrier organic anion transporter family, member 2a1"	24059	2310021C19Rik|Pgt|Slc21a2|mPgt
Tube1	2.1218798	71924	7.0609694	14.74731	15.661677	4.7848825	5.1420403	5.6060724	7.1819134	chr10	38853829	38870864	up	epsilon-tubulin 1	71924	2310061K05Rik|AI551343|Tube
4921522P10Rik	2.1146636	66719	7.966404	5.543899	6.756415	2.8606124	2.67735	5.0612717	2.690942	chr8	8661801	8664728	up	RIKEN cDNA 4921522P10 gene	66719	
Sgip1	2.114317	73094	6.2227445	9.8229475	15.273716	4.5539017	3.6798627	3.9546905	7.2074986	chr4	102431827	102643782	up	SH3-domain GRB2-like (endophilin) interacting protein 1	73094	3110007P09Rik|SGIP1alpha|gag
Lass4	2.1018124	67260	28.821968	19.02798	14.835487	8.401904	10.366893	7.815367	12.88568	chr8	4493405	4526079	up	"LAG1 homolog, ceramide synthase 4"	67260	2900019C14Rik|CerS4|Trh1
Egfl7	2.0957973	353156	26.041637	55.46629	35.23019	13.4601345	21.26042	22.638641	15.782743	chr2	26436576	26448202	up	EGF-like domain 7	353156	VE-statin|Zneu1
Pcdh17	2.0902548	219228	21.58638	13.469846	27.998932	13.391308	7.438605	8.501338	10.597779	chr14	84843370	84936867	up	protocadherin 17	219228	C030033F14Rik|Gm78
Gimap4	2.0891423	107526	20.893797	21.22891	10.702974	9.706144	10.186668	7.588528	5.8397255	chr6	48634577	48642061	up	"GTPase, IMAP family member 4"	107526	AU019574|E430007K16Rik|Ian-1|Ian1|Imap4
1600021P15Rik	2.0846195	239796	13.268699	10.520326	12.183267	5.253625	5.8848586	5.178765	7.0231915	chr16	28826262	28929784	up	RIKEN cDNA 1600021P15 gene	239796	A430031N04|C87006|Mb21d2
Pde4b	2.0598507	18578	10.268229	7.0398993	11.967032	7.471608	3.6140134	4.374431	4.0547533	chr4	101760346	102279867	up	"phosphodiesterase 4B, cAMP specific"	18578	Dpde4|R74983|dunce
Trim47	2.043609	217333	5.1288266	5.103495	8.660642	5.4608245	2.8122437	2.0446072	2.6402	chr11	115967140	115971330	up	tripartite motif-containing 47	217333	2210023F24Rik
Arap3	2.0432098	106952	9.610407	15.447622	15.105863	7.6013927	6.6716075	5.4869657	6.331778	chr18	38132277	38158562	up	"ArfGAP with RhoGAP domain, ankyrin repeat and PH domain 3"	106952	Centd3|Drag1|E030006K04Rik|cnt-d3
Nr2f2	2.040944	11819	15.826503	14.378652	14.716988	11.008317	6.495254	7.1874123	5.8782825	chr7	77496836	77511632	up	"nuclear receptor subfamily 2, group F, member 2"	11819	2700033K02Rik|9430015G03Rik|ARP-1|Aporp1|COUP-TF2|COUP-TFII|COUPTFB|EAR3|SVP40|Tcfcoup2
Jag1	2.0243323	16449	10.165685	15.645287	23.850943	11.347035	7.572835	8.597121	4.9886284	chr2	136907194	136942067	up	jagged 1	16449	ABE2|Gsfabe2|Htu|Ozz|Ser-1
Sirt5	2.0099437	68346	5.6720552	9.045506	6.609999	4.881136	5.315736	1.920613	3.0418758	chr13	43460875	43490572	up	sirtuin 5 (silent mating type information regulation 2 homolog) 5 (S. cerevisiae)	68346	0610012J09Rik|1500032M05Rik|AV001953
Cox6b2	-2.0130208	333182	4.0394974	8.915795	6.9298925	14.634998	14.84922	15.962334	7.781324	chr7	4703396	4704696	down	cytochrome c oxidase subunit VIb polypeptide 2	333182	1700067P11Rik|BC048670|COXVIB2
Ctgf	-2.0371368	14219	13.712764	18.038189	9.354253	28.786188	34.177933	31.959484	17.534294	chr10	24315248	24318488	down	connective tissue growth factor	14219	Ccn2|Fisp12|Hcs24|fisp-12
Col8a1	-2.0503995	12837	36.87476	15.272212	33.17176	46.276577	65.48894	45.890495	65.89767	chr16	57624369	57754850	down	"collagen, type VIII, alpha 1"	12837	Col8a-1
Hspb11	-2.0769427	72938	3.445901	4.4905343	3.1960437	4.678228	7.4812098	7.4708486	13.514323	chr4	106926535	106952493	down	"heat shock protein family B (small), member 11"	72938	2900042B11Rik|IFT25
Trps1	-2.1029098	83925	5.5740294	8.339951	11.0615425	15.020533	15.464768	14.931847	24.298134	chr15	50486305	50721587	down	trichorhinophalangeal syndrome I (human)	83925	AI115454|AI447310|D15Ertd586e
Atp1b1	-2.1254647	11931	8.5258465	5.522571	4.857746	11.046959	12.212565	16.995192	13.024455	chr1	166367398	166388486	down	"ATPase, Na+/K+ transporting, beta 1 polypeptide"	11931	Atpb|Atpb-1
Krt14	-2.1279783	16664	5.149232	7.1220374	9.844051	18.207844	19.593416	17.516806	8.823497	chr11	100064476	100068824	down	keratin 14	16664	AI626930|K14|Krt-1.14|Krt1-14
Ormdl2	-2.1305823	66844	2.6258361	5.435437	4.085259	10.712423	6.8301573	11.555707	5.764236	chr10	128254513	128258687	down	ORM1-like 2 (S. cerevisiae)	66844	0610012C09Rik
Lst1	-2.1616175	16988	4.3987794	7.5822973	3.66679	9.379741	16.58687	6.3904634	13.945087	chr17	35322040	35325385	down	leukocyte specific transcript 1	16988	B144
Efhc1	-2.1745071	71877	2.7625184	3.7557845	5.4977403	9.246379	8.262733	8.913615	7.541343	chr1	20941707	20980922	down	EF-hand domain (C-terminal) containing 1	71877	1700029F22Rik|mRib72-1|myoclonin1
Adamts6	-2.1838412	108154	3.5018442	2.973317	2.7332416	4.672917	8.775316	8.579386	5.8762484	chr13	105077953	105284843	down	"a disintegrin-like and metallopeptidase (reprolysin type) with thrombospondin type 1 motif, 6"	108154	5031426K13|A930019D11Rik|ADAM-TS6
Clec11a	-2.2208264	20256	3.104143	5.936354	4.2679715	7.7641354	11.616009	10.823136	8.784172	chr7	51559136	51562329	down	"C-type lectin domain family 11, member a"	20256	AW457320|Clecsf3|Scgf
Gcnt1	-2.2288463	14537	1.7995597	2.7380726	2.8907726	4.012689	6.7555156	5.6656947	5.8037453	chr19	17400631	17447334	down	"glucosaminyl (N-acetyl) transferase 1, core 2"	14537	5630400D21Rik|B130048E03|IGnT
Col9a3	-2.229308	12841	6.0160294	4.7698317	4.9685726	11.422468	14.732527	11.757214	9.726718	chr2	180332927	180356890	down	"collagen, type IX, alpha 3"	12841	AV006866
Mt1	-2.2616131	17748	4.0394974	6.4565935	3.232603	10.164894	12.831383	8.215907	9.441774	chr8	96702989	96704227	down	metallothionein 1	17748	MT-I|Mt-1
Krt17	-2.2948132	16667	1.7196871	3.036386	5.4049697	7.0372844	4.9637	9.969856	7.157986	chr11	100117531	100122303	down	keratin 17	16667	K17|Krt1-17
Col25a1	-2.3602242	77018	2.8381906	6.216942	3.1524112	6.3331575	15.755211	7.7067914	8.963508	chr3	129883796	130299335	down	"collagen, type XXV, alpha 1"	77018	2700062B08Rik|CLAC-P
Vav3	-2.3952496	57257	8.193616	7.009766	2.7654452	15.188895	12.138224	11.011005	14.589996	chr3	109143601	109488612	down	vav 3 oncogene	57257	A530094I06Rik|AA986410|Idd18.1
Snai1	-2.4144065	20613	4.56127	13.03206	20.93797	33.231	31.234863	23.745985	19.308464	chr2	167363727	167368311	down	snail homolog 1 (Drosophila)	20613	AI194338|Sna|Sna1|Snail|Snail1
Sema3c	-2.4301486	20348	5.8939075	2.9227538	4.789301	13.691357	13.981702	9.99622	6.8477426	chr5	17080634	17236085	down	"sema domain, immunoglobulin domain (Ig), short basic domain, secreted, (semaphorin) 3C"	20348	1110036B02Rik|SemE|Semae
1700040L02Rik	-2.4357383	73287	2.089053	1.1581126	2.5899503	5.0115676	5.417112	2.8631477	5.47219	chr10	67893704	68004623	down	RIKEN cDNA 1700040L02 gene	73287	
Nqo1	-2.487327	18104	1.9650904	3.5104544	2.162272	3.5746312	8.138856	7.2513094	6.968889	chr8	109912125	109927105	down	"NAD(P)H dehydrogenase, quinone 1"	18104	AV001255|Dia4|Dtd|Nmo-1|Nmo1|Nmor1|Ox-1|Ox1|Qr1
Sox9	-2.489177	20682	12.06393	19.296402	34.401726	35.57157	70.73225	53.28407	47.995537	chr11	112643524	112649071	down	SRY-box containing gene 9	20682	2010306G03Rik|AV220920|mKIAA4243
Scube1	-2.497436	64706	2.5496094	4.963934	8.500443	9.490566	13.621705	12.971925	12.416692	chr15	83433013	83555451	down	"signal peptide, CUB domain, EGF-like 1"	64706	7330410C13Rik|A630023E24Rik|AI604862
Sema3a	-2.5685837	20346.chr5.1	2.6252973	2.8899758	5.087674	5.210191	13.272959	7.6819763	11.1816225	chr5	13125414	13524707	down	"sema domain, immunoglobulin domain (Ig), short basic domain, secreted, (semaphorin) 3A"	20346	Hsema-I|SEMA1|SemD|Semad|coll-1
Stc1	-2.5734878	20855	8.311026	8.171151	7.412155	24.950157	23.499334	17.71815	17.685574	chr14	69647346	69659458	down	stanniocalcin 1	20855	Stc
Col2a1	-2.578185	12824	4.449066	7.6734467	13.256252	14.796368	25.699425	24.447088	17.2753	chr15	97806033	97835155	down	"collagen, type II, alpha 1"	12824	Col2|Col2a|Col2a-1|Del1|Dmm|M100856|Rgsc856
Pawr	-2.6462765	114774	3.1766183	4.03456	2.3364751	9.040026	11.060807	9.588586	4.975401	chr10	107769245	107851447	down	"PRKC, apoptosis, WT1, regulator"	114774	2310001G03Rik|PAR4|Par-4
Col8a2	-2.817965	329941	5.205327	9.442646	4.508179	26.628977	16.16143	17.493729	11.748563	chr4	125964038	125991574	down	"collagen, type VIII, alpha 2"	329941	AI429819
Pou3f3	-2.818705	18993	3.7824144	2.2048953	2.090932	10.109455	4.079716	9.110165	7.9471636	chr1	42753991	42757054	down	"POU domain, class 3, transcription factor 3"	18993	Brn-1|Brn1|Otf8|Skin1
Dcn	-2.8233142	13179	115.82879	107.140465	31.560236	183.01973	280.49393	243.30695	152.49054	chr10	96942134	96980796	down	decorin	13179	DC|DSPG2|PG40|PGII|PGS2|SLRR1B|mDcn
Mkx	-2.8503425	210719	6.288289	12.663167	7.731283	16.866482	39.729916	26.31026	20.511185	chr18	6934964	7004777	down	mohawk homeobox	210719	9430023B20Rik|Irxl1
Cdkn1a	-2.8892384	12575	3.3030546	3.881977	4.1411166	11.219997	14.807383	13.380138	6.5446258	chr17	29227931	29237667	down	cyclin-dependent kinase inhibitor 1A (P21)	12575	CAP20|CDKI|CIP1|Cdkn1|P21|SDI1|Waf1|mda6|p21Cip1|p21WAF
Eya4	-2.903755	14051	2.742299	5.567859	7.2494574	9.541476	17.01439	15.148888	16.07213	chr10	22823974	23070592	down	eyes absent 4 homolog (Drosophila)	14051	B130023L16Rik
Adamts5	-2.929609	23794	2.182744	2.5667264	3.3861883	7.116198	7.1545477	7.5492845	10.143677	chr16	85858402	85901370	down	"a disintegrin-like and metallopeptidase (reprolysin type) with thrombospondin type 1 motif, 5 (aggrecanase-2)"	23794	9530092O11Rik|ADAM-TS5|ADAMTS1|ADAMTS11|AI481094|ASMP-2
Sema3a	-2.9957228	20346.chr5.2	13.97703	11.509419	11.936404	32.725895	37.12773	32.647346	50.69041	chr5	13398997	13602571	down	"sema domain, immunoglobulin domain (Ig), short basic domain, secreted, (semaphorin) 3A"	20346	Hsema-I|SEMA1|SemD|Semad|coll-1
A2m	-3.0144172	232345	2.4497812	2.5807996	2.8300116	9.555185	12.99935	10.248237	3.175397	chr6	121586191	121629256	down	alpha-2-macroglobulin	232345	A2mp
Penk	-3.0521383	18619	13.018693	8.988933	21.270807	47.4293	26.232197	54.039387	45.54831	chr4	4060683	4065962	down	preproenkephalin	18619	AI326464|ENK|PPA|Penk1
Gdf10	-3.093067	14560	2.917325	4.11437	1.1551337	5.2552156	13.506648	9.359435	4.800627	chr14	34736773	34748468	down	growth differentiation factor 10	14560	
Cpxm2	-3.134033	55987	1.1838217	3.6494024	6.36058	12.207375	8.430543	9.177463	8.860432	chr7	139234493	139346424	down	carboxypeptidase X 2 (M14 family)	55987	4632435C11Rik|CPX-2|Cpx2
Runx2	-3.135041	12393	17.954893	15.026409	12.406765	34.324505	63.121418	50.298267	46.430397	chr17	44740950	44951746	down	runt related transcription factor 2	12393	AML3|Cbf|Cbfa-1|Cbfa1|LS3|Osf2|PEBP2aA|Pebp2a1|Pebpa2a
1500015O10Rik	-3.278664	78896	8.242758	14.615142	7.5582113	36.33994	48.389202	26.943577	22.51613	chr1	43787447	43799409	down	RIKEN cDNA 1500015O10 gene	78896	Ecrg4
Shisa3	-3.4024131	330096.chr5.1	1.4059985	3.6564324	3.0088756	11.976307	5.364257	8.47465	9.92409	chr5	67999122	68003511	down	shisa homolog 3 (Xenopus laevis)	330096	D830007B15Rik
Met	-3.4445505	17295	1.1001017	4.9918466	2.1704142	7.2208476	10.935118	8.06234	6.2980723	chr6	17413957	17523980	down	met proto-oncogene	17295	AI838057|HGF|HGFR|Par4|c-Met
Rerg	-3.4940295	232441	5.3958354	7.4365606	5.0455027	22.375656	22.280176	25.10626	14.808515	chr6	137003346	137119017	down	"RAS-like, estrogen-regulated, growth-inhibitor"	232441	
Grem2	-3.5137324	23893	2.605988	2.5267577	2.5554776	6.3082776	12.6521225	11.674862	7.3789463	chr1	176763916	176851950	down	"gremlin 2 homolog, cysteine knot superfamily (Xenopus laevis)"	23893	Gremlin2|Prdc
Slc24a2	-3.5534618	76376	2.3860795	1.6860543	0.9191488	5.34451	6.4925585	4.9028597	5.60606	chr4	86629030	86876444	down	"solute carrier family 24 (sodium/potassium/calcium exchanger), member 2"	76376	2810021B17Rik|6330417K15Rik|AI847460|Nckx2
Unc5d	-3.8680055	210801	5.821783	3.5765836	4.815384	16.792908	18.356527	14.319591	24.710207	chr8	29757189	30330108	down	unc-5 homolog D (C. elegans)	210801	D930029E11Rik|Unc5h4|mKIAA1777
Ehf	-4.033694	13661	2.2905653	1.7102308	0.747361	5.5229096	7.248323	11.353294	2.5520546	chr2	103103590	103143353	down	ets homologous factor	13661	9030625L19Rik|AU019492
Sema3e	-4.4371915	20349	9.947308	7.216123	6.29178	26.984293	42.447464	30.88764	39.715878	chr5	14025276	14256689	down	"sema domain, immunoglobulin domain (Ig), short basic domain, secreted, (semaphorin) 3E"	20349	6430702L12|AA408817|Semah|mKIAA0331
Rsph1	-4.8616	22092	4.195798	1.479357	0.65579736	8.578541	19.72847	5.714602	3.9270692	chr17	31391965	31414301	down	radial spoke head 1 homolog (Chlamydomonas)	22092	MCA|Tsga2
Cpa3	-5.0827293	12873	33.802002	5.1310844	4.495318	36.425518	61.460293	31.262049	71.58484	chr3	20115515	20142080	down	"carboxypeptidase A3, mast cell"	12873	MC-CPA|mMC-CPA
Foxa1	-5.404501	15375	0.9569565	0.89974487	1.7709202	7.6883917	5.2950544	6.395142	6.0161004	chr12	58641619	58647108	down	forkhead box A1	15375	Hnf-3a|Hnf3a|Tcf-3a|Tcf3a
Cma1	-6.075574	17228	3.968168	4.5304165	2.5517585	21.148085	57.505802	13.588644	14.163872	chr14	56560288	56563498	down	"chymase 1, mast cell"	17228	MMCP-5|Mcp-5|Mcp5|Mcpt5
Lgals3	-6.104291	16854	1.1813378	1.5401866	0.96112025	10.052229	8.876873	3.4324505	9.991159	chr14	47993535	48005842	down	"lectin, galactose binding, soluble 3"	16854	GBP|L-34|Mac-2|gal3
Gata2	-6.364715	14461	5.6430316	2.952152	1.9361874	17.648918	20.862333	18.827593	25.425713	chr6	88143885	88157026	down	GATA binding protein 2	14461	Gata-2
Tnn	-6.6455956	329278	6.776912	4.4426546	3.879503	26.024837	40.664024	42.874794	25.674606	chr1	162015163	162083706	down	tenascin N	329278	Tnw|tenascin-W
Otor	-6.8227057	57329	0.66589963	3.7565334	0.1665267	6.3392205	13.4964485	4.8370323	5.2919297	chr2	142904228	142907435	down	otoraplin	57329	CDRAP|Fdp|MIA|MIAL
Anxa8	-7.1251144	11752	0.97959965	0.7675286	0.5716109	6.4694953	8.866612	7.1157193	2.142299	chr14	34899176	34913754	down	annexin A8	11752	AI466995|Anx8
Cbr2	-7.6355033	12409	2.9870915	3.9319117	1.3446094	26.21317	46.217873	22.999828	5.055873	chr11	120590799	120593335	down	carbonyl reductase 2	12409	MLCR
Prg4	-8.517571	96875	3.2738662	0.6369679	0.8289612	30.20066	1.8864355	11.946931	16.782887	chr1	152296542	152313295	down	"proteoglycan 4 (megakaryocyte stimulating factor, articular superficial zone protein)"	96875	CACP|DOL54|JCAP|MSF|SZP|lubricin
Dlx5	-11.035607	13395	0.43382937	2.2434108	4.6455884	9.864558	28.450071	19.53803	21.154493	chr6	6827805	6832068	down	distal-less homeobox 5	13395	AI385752
Gsc	-13.258149	14836	0	2.6867425	0.6496527	7.8838377	16.226902	14.718751	5.7914414	chr12	105709419	105711446	down	goosecoid homeobox	14836	
Kera	-15.842797	16545	0.3128021	1.176405	1.0951478	11.84959	6.99373	14.314638	16.536194	chr10	97069839	97076322	down	keratocan	16545	CNA2|SLRR2B
Cxcl13	-22.601099	55985	1.0498521	0.4935434	0	5.570108	16.674173	15.938395	15.899492	chr5	96385958	96390087	down	chemokine (C-X-C motif) ligand 13	55985	4631412M08Rik|ANGIE2|Angie|BCA-1|BLC|BLR1L|Scyb13
