# Supplementary material for: Molecular Anatomy of Palate Development
Source: PLoS One. 2015 Jul 13;10(7):e0132662. doi: 10.1371/journal.pone.0132662 (PMC4500583; doi:10.1371/journal.pone.0132662)
Supplement: S5 Table — (XLS) [file pone.0132662.s005.xls]

Gene Symbol	FC ([Post. oral] vs [Post Nasal])	Gene ID	E14.5 Post. Oral Rep. 1 run0175_lane7_index704=E14.5-Tgfbr2_WT_POP~mouse_align	E14.5 Post. Oral Rep. 2 run0366_lane92_index707=14544_Post_Oral_Palate2_010214~mouse_align	E14.5 Post. Oral Rep. 3 run0366_lane92_index706=14543_Post_Oral_Palate1_010214~mouse_align	E14.5 Post. Nasal Rep. 1 run0175_lane7_index702=E14.5-Tgfbr2_WT_PNP~mouse_align	E14.5 Post. Nasal Rep. 2 run0366_lane92_index708=14545_Post_Nasal_Palate1_010214~mouse_align	E14.5 Post. Nasal Rep. 3 run0391_lane2_index712=14572_Post_Nasal_Palate2_012914~mouse_align	Chromosome	Start	End	super.Regulation ([Post. oral] vs [Post Nasal])	Description	Entrez ID	Aliases
Cdh20	16.901447	23836	18.064846	28.53136	14.917148	0.3982441	3.9462383	0.9644076	chr1	106665396	106892058	up	cadherin 20	23836	Cdh7
Phactr1	12.714984	218194	8.205573	12.40446	7.834592	0.44915354	0.7709953	1.0661818	chr13	42775992	43233881	up	phosphatase and actin regulator 1	218194	9630030F18Rik|Rpel1
Fam69c	12.192327	240479	8.296991	5.573289	10.128763	0.30598432	1.4463736	0.5557401	chr18	84889634	84909828	up	"family with sequence similarity 69, member C"	240479	B230399E16Rik
Adcy8	10.421787	11514	12.463914	14.409602	7.546091	2.3754907	0.2929406	1.6375371	chr15	64530597	64753858	up	adenylate cyclase 8	11514	AC8|AW060868
Lrrtm1	9.285242	74342	29.325748	45.767612	26.596289	4.1697426	3.1952178	3.1853802	chr6	77192711	77207785	up	leucine rich repeat transmembrane neuronal 1	74342	4632401D06Rik|AW125451
Vstm2a	9.1152725	211739	6.2208886	8.994966	6.695275	0.36306658	1.0726241	1.2089274	chr11	16157727	16184554	up	V-set and transmembrane domain containing 2A	211739	9330184N17Rik|BC027127|Vstm2
Lrrc4c	8.829389	241568	18.055428	9.621766	7.0839458	2.7884293	0.9226541	0.6614083	chr2	96158326	97471821	up	leucine rich repeat containing 4C	241568	6430556C10Rik|NGL-1|mKIAA1580
Ppfia2	8.544608	327814	8.736898	5.777623	6.476065	0.50279474	1.4486248	0.68472624	chr10	105907395	106369573	up	"protein tyrosine phosphatase, receptor type, f polypeptide (PTPRF), interacting protein (liprin), alpha 2"	327814	5330438O12|B230207K17Rik|E130120L08Rik|mKIAA4112
1700018A04Rik	8.171495	71307	18.973404	17.472048	12.764924	1.8072416	5.0043554	0.8161324	chr13	31657361	31674382	up	RIKEN cDNA 1700018A04 gene	71307	4930551G20Rik|4933439J11Rik
Cldn1	7.017112	12737	6.317136	16.146526	22.518877	1.9818411	2.8824828	1.1075363	chr16	26356732	26371925	up	claudin 1	12737	AI596271
Fam83b	6.776287	208994	19.366714	5.5974617	8.909456	1.3269595	2.2516575	0.98874784	chr9	76338512	76414922	up	"family with sequence similarity 83, member B"	208994	C530008M07Rik|Gm516
Podn	6.5846105	242608	10.319879	15.734672	9.12558	2.0624604	2.3018835	1.0405326	chr4	107687398	107704695	up	podocan	242608	9430070G18|Pcan|SLRR5A
Dcc	6.4203224	13176	9.625806	11.816746	10.94718	1.668197	1.7181424	1.5623645	chr18	71413286	72510723	up	deleted in colorectal carcinoma	13176	C030036D22Rik|Igdcc1
Enpp1	6.284462	18605	10.870094	13.992149	14.780813	2.9221342	2.5688827	1.1483909	chr10	24361217	24431908	up	ectonucleotide pyrophosphatase/phosphodiesterase 1	18605	4833416E15Rik|AI428932|C76301|CD203c|E-NPP1|Ly-41|M6S1|NPP1|Npps|PC-1|Pca|Pca-1|Pdnp1|ttw|twy
Lrrtm3	6.27892	216028	15.174878	12.907887	9.6583605	1.2144573	3.9456384	1.5179302	chr10	63391245	63553003	up	leucine rich repeat transmembrane neuronal 3	216028	9630044H04Rik
Ncam2	6.2320967	17968	30.133951	14.997885	22.275171	4.137708	3.696367	2.5881646	chr16	81200942	81624532	up	neural cell adhesion molecule 2	17968	Ncam-2|Ocam|RNCAM
Lrrc3b	6.0826545	218763	22.812948	12.683502	10.24695	1.7034434	2.1189725	3.4738042	chr14	16190031	16271501	up	leucine rich repeat containing 3B	218763	BC019794|LRP15
Sez6l	6.019355	56747	6.3337026	23.583008	15.205754	1.6667906	2.7392752	2.1708052	chr5	112848178	113006205	up	seizure related 6 homolog like	56747	AI843918|AIG1|AW539724|Acig1|BSRP-B|mKIAA0927
Hcrtr2	5.969841	387285	14.504095	6.3994913	8.347519	1.404421	1.8962319	1.301485	chr9	76073687	76171385	up	hypocretin (orexin) receptor 2	387285	OX2R|mOX2aR|mOX2bR|mOXR2
Gm19805	5.7683153	100503631	6.9259806	6.3139353	6.2458916	1.1614039	1.389863	0.8390662	chr13	31670025	31717661	up	"predicted gene, 19805"	100503631	
Madcam1	5.456813	17123	11.80715	10.661205	6.6127644	2.4356463	2.3757365	0.84261155	chr10	79127319	79131281	up	mucosal vascular addressin cell adhesion molecule 1	17123	AV211525
Fgf18	5.3121233	14172	15.042845	18.585989	17.878952	2.137254	5.771078	2.5731363	chr11	33017431	33047400	up	fibroblast growth factor 18	14172	D130055P09Rik|FGF-18
Grem1	5.094271	23892	12.296482	10.8395	12.616772	1.9092284	6.174885	1.0268996	chr2	113588832	113598805	up	gremlin 1	23892	Cktsf1b1|Drm|ld
Pdgfd	4.841104	71785	7.1964965	6.4317265	9.114676	2.1103117	2.8162277	0.5954768	chr9	6168612	6377519	up	"platelet-derived growth factor, D polypeptide"	71785	1110003I09Rik
Plcl1	4.7686806	227120.chr1.1	12.755641	12.714363	13.923765	1.5577661	4.448971	2.8596947	chr1	55462790	55811129	up	phospholipase C-like 1	227120	C230017K02Rik|PLC-L|PLC-L1|PLCE|PLCL|PLDL1|PRIP|PRIP-1
Srgn	4.7674475	19073	7.503072	6.5204086	5.7832437	0.6601889	2.2132497	1.7007937	chr10	61957176	61970503	up	serglycin	19073	Prg|Prg1|Sgc
Rgs5	4.707618	19737	34.089268	9.460228	13.377775	2.7494867	3.7835295	3.783321	chr1	171585632	171623657	up	regulator of G-protein signaling 5	19737	1110070A02Rik
Nxph1	4.583067	18231	8.127742	40.616825	23.2472	2.9569337	5.3001165	4.8414245	chr6	8898614	9198578	up	neurexophilin 1	18231	C130005L03Rik
Shisa2	4.4641404	219134	5.4910364	8.054134	5.9816356	1.5035192	1.4847627	1.2677563	chr14	60244118	60250497	up	shisa homolog 2 (Xenopus laevis)	219134	9430059P22Rik|MAd2|Tmem46|mShisa|shisa
Cdh18	4.243676	320865	22.5084	21.945578	15.381478	1.6301651	7.4831038	7.7566094	chr15	22478777	23404173	up	cadherin 18	320865	B230220E17Rik|Cdh14l
AW551984	4.231358	244810	48.14771	76.26728	56.316536	9.592549	17.50929	15.4678755	chr9	39394981	39411709	up	expressed sequence AW551984	244810	3222402N16
Fgf10	4.2118096	14165	7.4014463	7.7729015	10.03068	1.9826928	2.656335	1.3957521	chr13	119503506	119581380	up	fibroblast growth factor 10	14165	BB213776|Fgf-10
Peli2	4.165543	93834	8.507612	11.668718	15.340101	2.3207812	3.7268412	2.3184183	chr14	48740544	48880558	up	pellino 2	93834	AW047589|BB129927
Vat1l	4.136048	270097	12.321762	20.343319	8.902119	2.973992	3.4079804	2.9615355	chr8	116729540	116897970	up	vesicle amine transport protein 1 homolog-like (T. californica)	270097	9430073I07|AI427515|mKIAA1576
Osr1	3.9969802	23967	43.965683	55.30612	41.549667	9.429689	15.616667	10.225753	chr12	9581248	9588306	up	odd-skipped related 1 (Drosophila)	23967	Odd1|Osr
Corin	3.9156382	53419	19.173878	38.14018	39.290955	5.7069335	12.056885	6.6200624	chr5	72691264	72895779	up	corin	53419	AV273130|Lrp4
Lingo2	3.8458595	242384	18.862078	11.6969385	8.256955	3.5930142	3.1544073	2.6893492	chr4	35653897	36898777	up	leucine rich repeat and Ig domain containing 2	242384	B230217C06Rik|Lern3|Lrrn6c
Ngfr	3.8211362	18053	50.44809	80.77444	46.609844	25.925224	14.59049	8.565419	chr11	95430140	95449012	up	"nerve growth factor receptor (TNFR superfamily, member 16)"	18053	LNGFR|Tnfrsf16|p75|p75NGFR|p75NTR
Cntn3	3.785969	18488	17.243813	9.719028	11.793426	2.1919227	3.3647265	4.7001567	chr6	102113300	102414661	up	contactin 3	18488	Pang
Pde1a	3.7735806	18573	16.180166	11.09441	11.438567	3.3569815	3.4096904	3.1772883	chr2	79674610	79969569	up	"phosphodiesterase 1A, calmodulin-dependent"	18573	AI987702|AW125737
Dio3	3.7484598	107585	12.328622	15.123532	18.280418	5.642692	3.1951718	3.4161553	chr12	111517440	111519307	up	"deiodinase, iodothyronine type III"	107585	
Lbh	3.7387025	77889	11.157007	28.668829	21.118778	8.964877	4.0600286	3.3799672	chr17	73267645	73291286	up	limb-bud and heart	77889	1810009F10Rik|6720416L16Rik
Foxd1	3.6976247	15229	11.358465	7.1456194	6.8332047	2.545729	1.6871419	2.4309394	chr13	99124200	99126660	up	forkhead box D1	15229	AI385632|BF-2|FREAC4|Hfh10|Hfhbf2
Sgip1	3.6206608	73094	6.5251875	6.558272	6.7240076	2.4345984	1.2919296	1.8344401	chr4	102431827	102643782	up	SH3-domain GRB2-like (endophilin) interacting protein 1	73094	3110007P09Rik|SGIP1alpha|gag
Foxf2	3.606142	14238	30.576088	69.35963	51.45386	10.789473	15.320139	13.397928	chr13	31717685	31723275	up	forkhead box F2	14238	FREAC2|Fkh20|LUN
Esrrg	3.588911	26381.chr1.2	14.295113	5.1317286	5.658116	3.5313265	2.0155525	1.2006755	chr1	189432908	190038763	up	estrogen-related receptor gamma	26381	ERR3|Errg|NR3B3|mKIAA0832
Tspan11	3.5412755	68498	16.043827	28.089325	15.3241825	6.712275	4.6857367	4.7056785	chr6	127837640	127903049	up	tetraspanin 11	68498	1110014F12Rik|AU067806
Sema5b	3.5376143	20357	19.16735	18.699142	10.661261	6.451631	3.8006115	3.3501203	chr16	35541448	35664344	up	"sema domain, seven thrombospondin repeats (type 1 and type 1-like), transmembrane domain (TM) and short cytoplasmic domain, (semaphorin) 5B"	20357	AI893641|SemG|Semag|mKIAA1445
Prokr1	3.467935	58182	11.775694	14.166252	11.815265	4.222357	2.6803296	3.9742146	chr6	87528586	87540737	up	prokineticin receptor 1	58182	EG-VEGFR1|Gpr73|Pkr1
Slco2a1	3.4395046	24059	6.00387	14.656198	5.81526	3.500907	2.1429968	1.5953445	chr9	102891042	102998331	up	"solute carrier organic anion transporter family, member 2a1"	24059	2310021C19Rik|Pgt|Slc21a2|mPgt
Tekt2	3.406194	24084	15.194358	10.316059	12.417381	3.9733753	4.9232907	2.3962119	chr4	125999365	126002447	up	tektin 2	24084	AU014974|tektin-t
Mir717	3.3958232	751531	12.238518	7.0005665	9.306567	0.9670228	0.23807661	3.6590471	chrX	49775584	49775692	up	microRNA 717	751531	Mirn717|mir-717|mmu-mir-717
Dio3os	3.281558	353504	13.482781	23.127432	22.866886	5.6722207	6.731386	5.029658	chr12	111513595	111516339	up	"deiodinase, iodothyronine type III, opposite strand"	353504	AW556460|Dio3as
Tmem30b	3.2616127	238257	9.9421625	15.7531395	12.879076	3.7636216	3.558092	4.1317577	chr12	74644101	74647382	up	transmembrane protein 30B	238257	9130011B11Rik
Grem2	3.2310984	23893	24.023106	21.723995	14.864644	7.168347	5.519906	5.531522	chr1	176763916	176851950	up	"gremlin 2 homolog, cysteine knot superfamily (Xenopus laevis)"	23893	Gremlin2|Prdc
AI427809	3.2272348	381524	5.6085	8.186068	8.933931	2.3087828	1.5955421	3.152855	chr4	53274228	53283104	up	expressed sequence AI427809	381524	Gm1659
Limch1	3.2078009	77569	10.739392	8.511563	10.766755	3.7262635	3.7275164	2.043059	chr5	67137079	67448398	up	LIM and calponin homology domains 1	77569	3732412D22Rik|mKIAA1102
Npas3	3.182579	27386	14.744377	15.818158	14.794997	3.8536363	6.843661	3.862984	chr12	54349664	55173162	up	neuronal PAS domain protein 3	27386	4930423H22Rik|bHLHe12
Epb4.1l4b	3.1780806	54357	12.947934	15.738207	14.422627	5.4183717	6.261711	2.5684214	chr4	57074598	57156028	up	erythrocyte protein band 4.1-like 4b	54357	6430543G08Rik|AA589614|AU021054|BB007528|D4Ertd346e|Ehm2|Epb41l4b
Masp1	3.1644485	17174	6.4379077	8.780059	7.553127	2.4212236	3.1824005	1.6642083	chr16	23451858	23520663	up	mannan-binding lectin serine peptidase 1	17174	AW048060|CCPII|Crarf|Masp1/3
Bmp4	3.122254	12159	44.622795	40.897793	40.922516	15.613487	18.61967	8.032756	chr14	47003196	47010274	up	bone morphogenetic protein 4	12159	Bmp-4|Bmp2b|Bmp2b-1|Bmp2b1
Ptprz1	3.0718942	19283	17.175745	10.520236	9.344409	5.4776807	2.8444426	3.5579739	chr6	22825502	23002916	up	"protein tyrosine phosphatase, receptor type Z, polypeptide 1"	19283	AI850339|DSD-1-PG|PTPbeta|PTPzeta|Ptprz|Ptpz|RPTPz|Rptpbeta
Osr2	3.0690403	107587	60.910236	80.755455	40.915188	28.112293	18.37957	12.824183	chr15	35225867	35233060	up	odd-skipped related 2 (Drosophila)	107587	5430409I15Rik|Osr2A|Osr2B
Procr	3.0614636	19124	12.594489	9.84725	8.8784485	2.1707792	6.692068	2.5141532	chr2	155576953	155581214	up	"protein C receptor, endothelial"	19124	AI325044|Ccca|Ccd41|Epcr
Clcf1	3.0332942	56708	18.805248	36.223385	20.390335	11.036509	7.0773683	6.064122	chr19	4214392	4223490	up	cardiotrophin-like cytokine factor 1	56708	Bsf3|CLC
Robo4	3.03043	74144	14.629712	14.415778	10.628649	5.721285	5.377631	2.4915922	chr9	37209631	37221607	up	roundabout homolog 4 (Drosophila)	74144	1200012D01Rik|AI593217
Col25a1	3.0169137	77018	17.767187	17.30696	15.069494	5.884754	7.8717785	3.4671373	chr3	129883796	130299335	up	"collagen, type XXV, alpha 1"	77018	2700062B08Rik|CLAC-P
Lrrn1	2.9862747	16979	29.686956	24.303394	16.809292	4.9690847	10.315247	8.45589	chr6	107479779	107520204	up	"leucine rich repeat protein 1, neuronal"	16979	2810047E21Rik|NLRR-1
Emcn	2.9666731	59308	28.107754	18.489496	16.859337	5.5578194	6.4942546	8.8485365	chr3	137004042	137094033	up	endomucin	59308	0610012K22Rik|AI315669|Muc14
Prickle2	2.917603	243548	6.2516913	8.286852	8.762276	4.0103383	2.813382	1.5418354	chr6	92320886	92656178	up	prickle homolog 2 (Drosophila)	243548	6230400G14Rik|6720451F06Rik|mpk2
Dusp6	2.9066684	67603	14.215528	26.346369	15.826031	7.0871716	6.4945464	4.990799	chr10	98725865	98730123	up	dual specificity phosphatase 6	67603	1300019I03Rik|MKP-3|MKP3|PYST1
Nr2f1	2.8897545	13865	23.438541	36.95095	28.57446	5.1509886	12.686838	14.935838	chr13	78328236	78338243	up	"nuclear receptor subfamily 2, group F, member 1"	13865	COUP-TF1|COUP-TFI|COUPTFA|EAR3|Erbal3|SVP44|Tcfcoup1
Rassf2	2.8620477	215653	6.7676487	6.510773	5.0550914	3.04023	1.8775728	1.5841209	chr2	131818586	131855724	up	Ras association (RalGDS/AF-6) domain family member 2	215653	3830431H01Rik|9030412M04Rik|AI852669|AW495050
Ednrb	2.8236666	13618	6.9052286	10.297821	9.466655	4.1653376	3.1433544	2.1734939	chr14	104213842	104243390	up	endothelin receptor type B	13618	AU022549|ET-B|ET>B<|ETR-b|ETb|Sox10m1|s
Hhip	2.8108158	15245	9.210182	14.481399	14.666003	7.5704303	3.2982504	3.357464	chr8	82489750	82581907	up	Hedgehog-interacting protein	15245	Hhip1
Pear1	2.796458	73182	9.987126	28.087292	11.21703	6.4577246	5.824909	3.6404693	chr3	87553019	87572875	up	platelet endothelial aggregation receptor 1	73182	3110045G13Rik|Jedi-1|Megf12
Mir377	2.7754834	723857	58.5706	64.159546	53.84795	21.65269	16.120058	25.807043	chr12	110978720	110978787	up	microRNA 377	723857	Mirn377|mmu-mir-377
Plvap	2.7699134	84094	11.261688	14.84251	8.968487	7.323093	3.8616595	2.3740246	chr8	74021652	74035668	up	plasmalemma vesicle associated protein	84094	MECA32|Pv1
Nrp1	2.744961	18186	16.820528	16.114037	19.017645	5.628725	6.875064	6.129539	chr8	130882973	131029375	up	neuropilin 1	18186	C530029I03|NP-1|NPN-1|Npn1|Nrp
A930038C07Rik	2.7448783	68169	21.829124	27.199442	27.835665	6.0034604	12.8156185	9.885755	chr6	65621605	65656924	up	RIKEN cDNA A930038C07 gene	68169	Ndnf|epidermacan
Col23a1	2.7356336	237759	51.86691	66.72129	53.065304	32.48753	19.663387	13.364076	chr11	51103422	51397427	up	"collagen, type XXIII, alpha 1"	237759	2810458L13Rik|AI429655
Tmem88	2.7265978	67020	13.799659	24.72119	14.496469	6.173877	9.119035	4.124319	chr11	69210018	69211736	up	transmembrane protein 88	67020	2600017H02Rik
Hmga2	2.6950226	15364	35.39548	42.149567	27.382212	12.117568	11.978673	13.684232	chr10	119798331	119913991	up	high mobility group AT-hook 2	15364	9430083A20Rik|HMGI-C|Hmgic|pg|pygmy
Clrn1	2.6814919	229320	12.705036	13.336437	8.571915	2.2411172	4.653544	6.874454	chr3	58649137	58689134	up	clarin 1	229320	A130002D11Rik|USH3|Ush3a
Agtr2	2.6782691	11609	66.09335	95.9321	112.71348	26.871647	45.33168	29.06442	chrX	21061752	21065957	up	"angiotensin II receptor, type 2"	11609	AI316812|AW107640
Flt1	2.6704304	14254	16.884119	13.719655	7.6742053	6.994544	3.4993708	3.6298127	chr5	148373772	148537564	up	FMS-like tyrosine kinase 1	14254	AI323757|Flt-1|VEGFR-1|VEGFR1|sFlt1
Aplnr	2.6452608	23796	41.558758	76.73373	49.391396	21.565756	20.215645	18.576542	chr2	84976517	84980080	up	apelin receptor	23796	APJ|Agtrl1|msr/apj
Cdh6	2.6442368	12563	13.078549	11.649797	8.557596	5.1415005	5.0710664	2.5743165	chr15	12963955	13103394	up	cadherin 6	12563	K-cadherin|cad6|cadherin-6
Rgag1	2.638159	209540	10.422991	19.790281	16.293737	6.372658	5.2754617	5.1820717	chrX	139534146	139538878	up	retrotransposon gag domain containing 1	209540	Gm385|Mar9|Mart9|mKIAA1318
Tie1	2.6346905	21846	11.849627	17.255148	8.416881	6.6134496	4.6533346	2.9101524	chr4	118143796	118162454	up	tyrosine kinase with immunoglobulin-like and EGF-like domains 1	21846	D430008P04Rik|TIE|tie-1
Slc19a2	2.634399	116914	10.425522	12.949514	11.3772955	3.548515	5.5634036	4.0502405	chr1	166179186	166195499	up	"solute carrier family 19 (thiamine transporter), member 2"	116914	AV276020|AW322295|DDA1|THTR1|TRMA
Col18a1	2.6303475	12822	9.633353	16.937866	10.28298	5.341276	4.5448866	3.6146815	chr10	76514924	76629275	up	"collagen, type XVIII, alpha 1"	12822	
Pcdh17	2.6108513	219228	32.78021	21.794472	18.073437	6.171072	10.680354	10.476804	chr14	84843370	84936867	up	protocadherin 17	219228	C030033F14Rik|Gm78
Sardh	2.6017718	192166	6.7216735	13.282879	8.178517	4.7295485	2.9183004	2.858969	chr2	27044902	27102332	up	sarcosine dehydrogenase	192166	
Icam2	2.5929148	15896	21.309172	38.371902	27.256416	10.93455	12.534337	8.877771	chr11	106238970	106243955	up	intercellular adhesion molecule 2	15896	CD102|Icam-2|Ly-60
Abi3bp	2.5693514	320712	20.2418	21.821432	28.810278	8.41381	14.105251	6.0166993	chr16	56477959	56690248	up	"ABI gene family, member 3 (NESH) binding protein"	320712	5033411B22Rik|AI506287|BG172926|D930038M13Rik|TARSH|eratin
Slc2a13	2.5517726	239606	10.271058	9.897881	9.086199	3.1287472	4.2905583	3.9414105	chr15	91098122	91403692	up	"solute carrier family 2 (facilitated glucose transporter), member 13"	239606	6530403A04|A630029G22Rik|AI505012|Gm308
Slco3a1	2.5492244	108116	13.271774	16.019978	10.791529	7.0338006	4.1015725	4.569112	chr7	81420304	81699666	up	"solute carrier organic anion transporter family, member 3a1"	108116	5830414C08Rik|Anr1|MJAM|OATP-D|R75096|Slc21a11
Apold1	2.5383947	381823	7.305961	6.828824	5.120742	3.610876	3.0818017	1.3359311	chr6	134932019	134936854	up	apolipoprotein L domain containing 1	381823	Gm1075
Rhoj	2.5248911	80837	7.911575	10.340873	5.310944	3.4468083	2.7154837	2.7448711	chr12	76409300	76502442	up	"ras homolog gene family, member J"	80837	1110005O19Rik|AW210585|Arhj|TC10L|TCL
Meox2	2.5234308	17286	78.77832	115.55547	80.25435	38.04423	41.85655	27.174536	chr12	37835133	37906115	up	mesenchyme homeobox 2	17286	AI528662|Gax|Mox-2|Mox2
Klhl4	2.5184252	237010	10.354486	4.658404	9.8779	2.3246531	5.068586	2.4094653	chrX	111588129	111674307	up	kelch-like 4 (Drosophila)	237010	B130014A11|C130018J01Rik
Vamp5	2.5118315	53620	15.269191	11.663934	7.241688	4.039451	5.659318	3.3881712	chr6	72318043	72330462	up	vesicle-associated membrane protein 5	53620	AF119384|Camp
Fabp7	2.5112245	12140	21.620787	10.319703	16.11743	6.267961	5.06747	6.8042903	chr10	57504729	57508256	up	"fatty acid binding protein 7, brain"	12140	B-FABP|BFABP|Blbp|MRG
Parm1	2.5099087	231440	8.386539	16.993301	17.671196	6.2608204	5.393017	4.4896493	chr5	91946726	92053022	up	prostate androgen-regulated mucin-like protein 1	231440	2210012L08Rik|9130213B05Rik|W91666
Stk32b	2.5004382	64293	7.5521455	10.181719	8.944419	6.6491256	3.0174825	2.0869334	chr5	37838064	38108392	up	serine/threonine kinase 32B	64293	2510009F08Rik|STKG6|Stk32|YANK2
Thsd1	2.4864573	56229	9.5244055	19.136414	10.497639	4.7118273	5.4946437	4.5755215	chr8	23337812	23370359	up	"thrombospondin, type I, domain 1"	56229	4833423O18Rik|Tmtsp
Gucy1a3	2.484783	60596	15.251835	14.765861	11.139479	5.244949	5.453958	5.4406414	chr3	81896349	81949799	up	"guanylate cyclase 1, soluble, alpha 3"	60596	1200016O07Rik
Sema6d	2.4660633	214968	27.41994	28.304102	19.702879	13.1790905	10.129111	7.269403	chr2	123915705	124493506	up	"sema domain, transmembrane domain (TM), and cytoplasmic domain, (semaphorin) 6D"	214968	1110067B02Rik|AA409156|D330011G23|Sema6D-1|Sema6D-2|Sema6D-4|Sema6D-5|Sema6D-6|mKIAA1479
Tek	2.456884	21687	20.42462	15.945253	17.330076	6.493003	10.342224	5.3938003	chr4	94405991	94541630	up	endothelial-specific receptor tyrosine kinase	21687	AA517024|Cd202b|Hyk|Tie2|tie-2
Endog	2.4350483	13804	6.038399	8.390312	7.237473	5.056257	2.312645	2.0670388	chr2	30027044	30029589	up	endonuclease G	13804	
Khdrbs3	2.4313169	13992	29.632061	13.722225	15.844171	10.996406	7.355062	5.2749295	chr15	68758850	68931641	up	"KH domain containing, RNA binding, signal transduction associated 3"	13992	Etle|SLM-2|Slm2|T-STAR
Rgs2	2.4223473	19735	25.650766	20.405537	23.820646	9.541316	13.560762	6.4524236	chr1	145846468	145851279	up	regulator of G-protein signaling 2	19735	GOS8
Ptprb	2.4164102	19263.chr10.2	13.995967	6.878836	5.7029448	3.5994043	3.2049608	3.2105134	chr10	115712579	115826594	up	"protein tyrosine phosphatase, receptor type, B"	19263	3230402H02Rik|C130094E24|Ptpz|Rptpb|VE-PTP|Veptp
Arhgap27	2.409616	544817.chr11.1	8.02784	13.864102	8.60316	5.024238	5.3084197	2.4422612	chr11	103192814	103206016	up	Rho GTPase activating protein 27	544817	2310069I04Rik|5730442P18Rik|Sh3d20
Calml4	2.4030077	75600	21.030146	22.823345	28.594728	6.631865	13.6688175	10.384789	chr9	62705911	62723724	up	calmodulin-like 4	75600	2010002G05Rik
Pcdh10	2.4019978	18526	6.3869557	9.7838745	6.9416814	2.3990312	3.866266	3.2117856	chr3	45182320	45238501	up	protocadherin 10	18526	6430521D13Rik|6430703F07Rik|OL-pc|mKIAA1400
Tubb2b	2.3979383	73710	15.301119	18.20205	12.000911	6.5981255	7.0209064	4.980264	chr13	34218877	34222223	up	"tubulin, beta 2B class IIB"	73710	2410129E14Rik
Oxr1	2.392579	170719	11.571941	13.735001	14.843768	3.717992	6.8589363	6.428909	chr15	41279028	41692593	up	oxidation resistance 1	170719	2210416C20Rik|C7|C7B
Gas2	2.3878396	14453	22.62225	12.481794	16.079973	5.8677797	9.89353	5.467391	chr7	59117385	59249828	up	growth arrest specific 2	14453	Gas-2
Slitrk4	2.371924	245446	30.242483	13.919065	17.556118	8.272053	7.4520707	8.550398	chrX	61522619	61530171	up	"SLIT and NTRK-like family, member 4"	245446	6430513G13|D930039I09Rik
Sox7	2.3647428	20680	12.73346	15.605592	15.52994	6.8127494	6.3564854	5.12894	chr14	64562543	64569569	up	SRY-box containing gene 7	20680	
Hes1	2.3525822	15205	13.100398	14.339448	13.653302	4.086188	8.048007	5.7008004	chr16	30065443	30067882	up	hairy and enhancer of split 1 (Drosophila)	15205	Hry|bHLHb39
Fras1	2.3424633	231470	17.364706	23.148766	16.005747	9.355963	7.6435456	6.6618066	chr5	96802974	97213747	up	Fraser syndrome 1 homolog (human)	231470	E130113P14Rik|bl|mKIAA1500
Sgk1	2.3364742	20393	6.1801333	7.529622	5.7277045	3.1849658	4.2441473	1.4712816	chr10	21601990	21719708	up	serum/glucocorticoid regulated kinase 1	20393	Sgk
Nr2f2	2.3270574	11819	15.474278	23.536419	16.528017	5.481302	10.1829815	8.145431	chr7	77496836	77511632	up	"nuclear receptor subfamily 2, group F, member 2"	11819	2700033K02Rik|9430015G03Rik|ARP-1|Aporp1|COUP-TF2|COUP-TFII|COUPTFB|EAR3|SVP40|Tcfcoup2
Lsamp	2.3212066	268890	8.025566	8.553294	7.622801	3.8948395	2.777595	3.6808326	chr16	39984484	42176405	up	limbic system-associated membrane protein	268890	5430428I19|AW046674|B130007O04Rik|D930023J12Rik|Lam|Lamp
Mfng	2.3154476	17305	15.349795	18.579966	8.281958	6.381299	7.4483447	3.8100379	chr15	78586313	78603875	up	MFNG O-fucosylpeptide 3-beta-N-acetylglucosaminyltransferase	17305	AW546563
Myl4	2.3108206	17896	5.1540036	6.245585	7.5342817	3.6599128	2.306698	2.2157564	chr11	104411977	104448533	up	"myosin, light polypeptide 4"	17896	ALC1|AMLC|ELC|ELC1a|GT1|MLC1a|Myla
Ubash3b	2.3090906	72828	14.762127	15.164853	10.551618	9.256092	5.034832	3.9182608	chr9	40821724	40965577	up	"ubiquitin associated and SH3 domain containing, B"	72828	2810457I06Rik|BB125008|TULA-2|p70
Itga2	2.307824	16398	10.02183	8.7553005	5.483842	3.3501477	4.4960165	2.4735782	chr13	115626120	115722249	up	integrin alpha 2	16398	CD49B|DX5
Gm11517	2.3056397	629750	9.742309	5.4581776	11.810401	4.5333624	2.5304441	4.2511377	chr11	96656646	96659470	up	ubiquitin A-52 residue ribosomal protein fusion product 1 pseudogene	629750	OTTMUSG00000001634
Itga6	2.303933	16403	16.90341	14.011765	12.961529	7.1375837	6.081606	5.5038557	chr2	71625140	71694815	up	integrin alpha 6	16403	5033401O05Rik|AI115430|Cd49f
Etv5	2.298664	104156	7.7995086	13.100011	11.59253	5.8909864	5.279785	2.984068	chr16	22381386	22439643	up	ets variant gene 5	104156	1110005E01Rik|8430401F14Rik|ERM
Mir679	2.294525	751539	6.268383	5.4313235	13.781624	0	0	2.6948388	chr12	110953787	110953860	up	microRNA 679	751539	Mirn679|mmu-mir-679
Rgmb	2.2855926	68799	7.8205876	15.255406	14.020845	5.618308	5.634596	4.2120643	chr17	15943217	15963550	up	"RGM domain family, member B"	68799	1110059F19Rik|DRAGON
Calcrl	2.2693508	54598	14.31699	20.215609	14.314657	5.3181157	8.251302	7.6887727	chr2	84170783	84265423	up	calcitonin receptor-like	54598	AV071593|CRLR
Ptprk	2.2569916	19272	40.15087	34.59174	33.76067	16.558552	16.707083	14.030989	chr10	27794626	28317203	up	"protein tyrosine phosphatase, receptor type, K"	19272	AI853699|PTPk|RPTPkappa
Cttnbp2	2.2543714	30785	13.766902	10.794786	10.1841955	5.5173182	5.510124	4.1355505	chr6	18316477	18464825	up	cortactin binding protein 2	30785	3010022N24Rik|4732477G22Rik|6430526E05|9130022E09Rik|AU040881|Cortbp2|ORF4|mKIAA1758
A830082K12Rik	2.2498403	320174	12.163763	9.605285	7.985227	2.9014807	5.6732426	4.7367654	chr13	78341635	78418652	up	RIKEN cDNA A830082K12 gene	320174	
Lypd6	2.236371	320343	9.194362	11.979477	13.831293	5.9276037	4.5137277	4.845055	chr2	49921982	50049084	up	LY6/PLAUR domain containing 6	320343	E130115E03Rik
Mtap1b	2.2327056	17755	48.39186	46.69189	37.9512	18.901613	20.008574	19.388868	chr13	100191419	100286557	up	microtubule-associated protein 1B	17755	A230055D22|AI843217|LC1|MAP1B|MAP5|Mtap-5|Mtap5
Arap3	2.220832	106952	14.468049	18.100084	11.513612	7.6039805	6.660667	5.172719	chr18	38132277	38158562	up	"ArfGAP with RhoGAP domain, ankyrin repeat and PH domain 3"	106952	Centd3|Drag1|E030006K04Rik|cnt-d3
Tgfbr3	2.2159822	21814	16.691216	23.071335	19.936754	11.476067	6.9958296	8.363853	chr5	107535589	107718614	up	"transforming growth factor, beta receptor III"	21814	1110036H20Rik|AU015626|AW215636|TBRIII
Esam	2.2132986	69524	14.384517	24.283424	17.242636	9.917088	9.019312	5.910901	chr9	37335674	37345904	up	endothelial cell-specific adhesion molecule	69524	2310008D05Rik|Esam1|W117m
Inpp4b	2.2124197	234515	6.712856	7.638454	6.9183826	3.2547023	3.711875	2.580672	chr8	83866455	84648935	up	"inositol polyphosphate-4-phosphatase, type II"	234515	E130107I17Rik
Nell1	2.211709	338352	7.4081383	11.644342	8.699484	2.5974865	5.33595	4.763115	chr7	57230720	58118659	up	NEL-like 1 (chicken)	338352	B230343H07Rik|l7R6
Nr5a2	2.2071202	26424	15.313284	14.242899	10.7613325	7.718323	5.80696	4.6355953	chr1	138740161	138857025	up	"nuclear receptor subfamily 5, group A, member 2"	26424	AU020803|D1Ertd308e|Ftf|LRH-1
Zfp467	2.2067096	68910	16.358017	21.411692	15.564718	8.998493	7.121077	7.535194	chr6	48377691	48395824	up	zinc finger protein 467	68910	1190001I08Rik|AB041616|AI426952|AV017623|EZI|Znf467
AI606473	2.204886	99686	57.479183	37.48769	50.80501	34.190414	19.649836	14.467949	chr3	153993785	153997651	up	expressed sequence AI606473	99686	
Ushbp1	2.191656	234395	7.2672873	7.4000125	5.668694	4.0818596	3.6827097	1.8334434	chr8	73908173	73919700	up	Usher syndrome 1C binding protein 1	234395	2210404N08Rik|9430064H24|AIEBP|MCC2
Prkce	2.190188	18754	14.816647	17.932009	17.978477	9.897566	7.3668456	5.9347124	chr17	86567125	87057259	up	"protein kinase C, epsilon"	18754	5830406C15Rik|PKC[e]|PKCepsilon|Pkce|R75156
Lrig1	2.1895418	16206	11.544124	17.578045	10.753286	7.9772267	6.7403464	3.6796052	chr6	94554523	94650139	up	leucine-rich repeats and immunoglobulin-like domains 1	16206	D6Bwg0781e|Img|LIG-1
Podxl	2.1695516	27205	12.348403	13.171045	9.106955	6.4160395	6.313775	3.4076917	chr6	31469493	31513937	up	podocalyxin-like	27205	AW121214|Ly102|PC|PCLP-1|Pclp1
Heyl	2.1694505	56198	10.51687	11.27835	6.9998994	4.6021867	4.2406945	3.9654799	chr4	122910799	122927113	up	hairy/enhancer-of-split related with YRPW motif-like	56198	Hey3|Hrt3|bHLHb33|hesr3
Id4	2.168078	15904	20.072851	20.654808	24.989717	6.641032	12.078684	12.062412	chr13	48356796	48359405	up	inhibitor of DNA binding 4	15904	Idb4|bHLHb27
Lhx8	2.1361952	16875	55.949963	75.24342	75.76171	29.220434	31.857111	33.4522	chr3	153969258	153993524	up	LIM homeobox protein 8	16875	L3|Lhx7
Lhx6	2.1360226	16874	66.2917	74.87691	47.66047	34.530468	25.237932	26.510283	chr2	35937473	35960928	up	LIM homeobox protein 6	16874	Lhx6.1
Dock9	2.1317804	105445	6.7676473	9.130869	6.5135055	3.7135437	3.5702434	2.9824529	chr14	121941261	122196956	up	dedicator of cytokinesis 9	105445	AA959601|AW538057|B230309H04Rik|D14Wsu89e|Zizimin1|mKIAA1058
Gimap4	2.1299343	107526	16.797594	14.159974	16.903429	7.461369	8.602325	6.169841	chr6	48634577	48642061	up	"GTPase, IMAP family member 4"	107526	AU019574|E430007K16Rik|Ian-1|Ian1|Imap4
Pdpn	2.1255758	14726	13.665982	12.683725	10.886163	8.974958	5.134326	4.058254	chr4	142857325	142889410	up	podoplanin	14726	Gp38|OTS-8|RANDAM-2|T1-alpha|T1a|T1alpha
Adamts9	2.1074421	101401	8.286739	8.297575	8.078702	4.9306736	4.132074	2.7724094	chr6	92722693	92851435	up	"a disintegrin-like and metallopeptidase (reprolysin type) with thrombospondin type 1 motif, 9"	101401	1810011L16Rik|8430403M15Rik|AW743315|E030027K14Rik
Slc8a1	2.0952485	20541	8.533954	6.4705877	7.0031996	4.701832	2.8045068	3.0344698	chr17	81772445	82137717	up	"solute carrier family 8 (sodium/calcium exchanger), member 1"	20541	AI852629|AV344025|D930008O12Rik|Ncx1
Egflam	2.0859082	268780	10.30405	10.392418	7.0776725	6.138645	3.702085	3.4973018	chr15	7156120	7348304	up	"EGF-like, fibronectin type III and laminin G domains"	268780	5930412K08|AU040377
Cdh5	2.0807064	12562	72.73997	74.90387	53.58813	39.169235	33.14692	23.760065	chr8	106625525	106668402	up	cadherin 5	12562	7B4|AA408225|Cd144|VE-Cad|VECD|VEcad|Vec
Tm6sf1	2.070038	107769	6.7772336	6.303155	5.3225965	2.46482	4.9141364	2.0141377	chr7	89003908	89028954	up	transmembrane 6 superfamily member 1	107769	AI428514|BC023123|C630016D09Rik
St8sia2	2.0555065	20450	23.935343	24.826532	19.024235	14.554537	9.804571	8.681642	chr7	81084006	81158568	up	"ST8 alpha-N-acetyl-neuraminide alpha-2,8-sialyltransferase 2"	20450	AI323367|ST8SiaII|STX|Siat8b
Ogfrl1	2.0525148	70155	14.295284	7.98218	12.662446	4.386002	6.6524005	5.4506507	chr1	23373263	23390014	up	opioid growth factor receptor-like 1	70155	2210417C17Rik
Slc7a7	2.0424116	20540	9.709207	6.159327	5.355936	4.104572	3.5329425	2.467407	chr14	54989128	55036536	up	"solute carrier family 7 (cationic amino acid transporter, y+ system), member 7"	20540	AI790233|my+lat1
Cd34	2.0260181	12490	24.806992	52.767338	38.72136	17.078257	22.369926	15.183584	chr1	196765015	196787486	up	CD34 antigen	12490	AU040960
Mfhas1	2.0184076	52065	10.429712	18.387644	11.001667	7.689617	6.3154616	5.028556	chr8	36650852	36742503	up	malignant fibrous histiocytoma amplified sequence 1	52065	2310066G09Rik|D8Ertd91e
Angpt1	2.0108027	11600	37.55729	16.793394	29.839794	11.88148	15.961947	11.616792	chr15	42256271	42508341	up	angiopoietin 1	11600	1110046O21Rik|Ang-1|Ang1
Gmpr	2.0061965	66355	6.8564672	12.512744	11.392822	5.8958592	4.5692782	4.2765307	chr13	45602838	45641750	up	guanosine monophosphate reductase	66355	2310004P21Rik|AV028449
Il13ra1	2.0021248	16164	7.899929	5.3601713	6.918863	2.7781568	3.3985455	3.6798992	chrX	33652134	33711256	up	"interleukin 13 receptor, alpha 1"	16164	AI882074|CD213a1|IL-13r[a]|Il13ra|NR4
Tubb3	-2.0221796	22152	4.4485736	7.856683	7.241306	13.372594	10.548825	14.120142	chr8	125935464	125945910	down	"tubulin, beta 3 class III"	22152	3200002H15Rik|M(beta)3|M(beta)6
Gabre	-2.0263853	14404	2.6225398	3.8171027	2.4883862	6.9720616	5.5233774	5.1226654	chrX	69502771	69520060	down	"gamma-aminobutyric acid (GABA) A receptor, subunit epsilon"	14404	
Ebp	-2.0342474	13595	3.088789	3.3390286	4.820209	6.432701	9.256271	6.6892676	chrX	7762457	7770638	down	phenylalkylamine Ca2+ antagonist (emopamil) binding protein	13595	AI255399|Pabp|Td|mSI
Ak4	-2.0354786	11639	3.9662607	2.8371677	3.123238	7.1876655	5.923034	6.62615	chr4	101091894	101140376	down	adenylate kinase 4	11639	Ak-3|Ak-4|Ak3|Ak3l1|D4Ertd274e
1300014I06Rik	-2.044867	66895	3.735894	2.5875661	3.7485466	9.181033	5.7049785	5.630165	chr13	34719710	34744550	down	RIKEN cDNA 1300014I06 gene	66895	Pxdc1
Fosl2	-2.045458	14284	7.1082215	14.92825	10.951402	19.667387	20.724092	23.22265	chr5	32438845	32460212	down	fos-like antigen 2	14284	Fra-2
Fkbp11	-2.046267	66120	10.779997	11.667791	15.478627	24.242422	24.09465	27.180193	chr15	98554799	98558629	down	FK506 binding protein 11	66120	1110002O23Rik|FKBP-11
Plk2	-2.0518103	20620	31.401321	30.819542	32.448376	65.433784	55.197884	71.47871	chr13	111185252	111191051	down	polo-like kinase 2 (Drosophila)	20620	Snk
Col9a3	-2.0522757	12841	22.723558	12.973496	12.680368	38.9031	25.931911	30.484304	chr2	180332927	180356890	down	"collagen, type IX, alpha 3"	12841	AV006866
Slc25a32	-2.0634658	69906	6.3557096	3.0459573	4.0523944	8.398661	8.157839	9.574777	chr15	38925737	38944262	down	"solute carrier family 25, member 32"	69906	2610043O12Rik|Mftc
Sergef	-2.0782654	27414	3.3896644	5.0349464	4.2728667	9.944934	10.746288	5.829564	chr7	53698529	53895177	down	secretion regulating guanine nucleotide exchange factor	27414	DelGEF|Gef|Gnef|Gnefr
Myo1d	-2.0919194	338367	8.389553	6.9504085	6.4988775	21.789616	14.044664	10.789061	chr11	80295629	80593527	down	myosin ID	338367	9930104H07Rik|AW544947|D11Ertd9e|myosin-1d
Pvt1	-2.092824	19296	10.5732565	4.8178296	5.342982	12.714252	11.3674	16.429052	chr15	61869542	62208396	down	plasmacytoma variant translocation 1	19296	Gt(pU21)84Imeg|Mis-1|Mlvi-1|Pvt-1
Adamts14	-2.093941	237360	8.022258	4.7167306	5.904622	15.330576	9.581821	13.290439	chr10	60659860	60736186	down	"a disintegrin-like and metallopeptidase (reprolysin type) with thrombospondin type 1 motif, 14"	237360	Adamts-14|TS14
Adam12	-2.1015134	11489	11.917721	8.011936	9.114234	17.200232	20.110529	22.223482	chr7	141074883	141423814	down	a disintegrin and metallopeptidase domain 12 (meltrin alpha)	11489	Mltna|mKIAA4001
Grin3a	-2.1016939	242443	4.0444746	5.1049266	6.0522227	9.2679405	11.185279	10.650431	chr4	49678098	49857953	down	"glutamate receptor ionotropic, NMDA3A"	242443	6430537F04|A830097C19Rik|NMDAR-L|NR3A|mKIAA1973
Adk	-2.1195734	11534	13.041327	7.7288465	13.157417	20.00435	22.186983	27.08024	chr14	21871855	22267768	down	adenosine kinase	11534	2310026J05Rik|5033405D03Rik|AI255373|AI987814|Ak
Thbs2	-2.1251254	21826	40.442814	40.604126	49.11619	74.626045	92.04619	107.254715	chr17	14802507	14831269	down	thrombospondin 2	21826	TSP2|Thbs-2
Wif1	-2.1479752	24117	5.2868295	8.623302	9.364716	15.418326	17.049656	15.318667	chr10	120471060	120537698	down	Wnt inhibitory factor 1	24117	AW107799|WIF-1
Dhrs3	-2.1515305	20148	9.190676	10.903781	11.541345	29.700977	21.978035	16.795252	chr4	144482730	144517548	down	dehydrogenase/reductase (SDR family) member 3	20148	Rsdr1|retSDR1
Arhgef6	-2.1730657	73341	4.0695934	1.7906678	4.318523	6.4553037	7.5201316	6.331407	chrX	54484662	54591906	down	Rac/Cdc42 guanine nucleotide exchange factor (GEF) 6	73341	1600028C08Rik|1700038J06Rik|4930592P22Rik|alpha-PIX
Mdfic	-2.1731904	16543	4.8969126	4.994099	7.043163	9.7823305	12.4425745	13.823261	chr6	15670661	15752169	down	MyoD family inhibitor domain containing	16543	Kdt1|Mdfid
Spock2	-2.1975875	94214	9.016852	6.0176296	4.3451695	16.957306	11.206647	12.531866	chr10	59569005	59596661	down	"sparc/osteonectin, cwcv and kazal-like domains proteoglycan 2"	94214	AA407235|Gcap26|mKIAA0275
Meis1	-2.1984715	17268	10.058318	8.547774	12.880314	23.927116	23.669333	19.774864	chr11	18780431	18918972	down	Meis homeobox 1	17268	C530044H18Rik|Evi8
Eno3	-2.2056077	13808	8.862669	10.3836775	8.198073	32.761288	13.230506	17.7745	chr11	70470715	70476015	down	"enolase 3, beta muscle"	13808	Eno-3
Adamts3	-2.2104993	330119	9.264809	8.213997	8.934479	20.454292	17.104273	19.978596	chr5	90102866	90312359	down	"a disintegrin-like and metallopeptidase (reprolysin type) with thrombospondin type 1 motif, 3"	330119	1100001H14Rik|6330442E02Rik
Mef2c	-2.229061	17260	15.833954	15.085432	21.230982	35.697086	31.79347	47.10152	chr13	83643033	83806684	down	myocyte enhancer factor 2C	17260	5430401D19Rik|9930028G15Rik|AV011172|Mef2
Pdzrn4	-2.2368793	239618	2.6203132	3.0062675	3.874773	9.878689	6.5469513	5.0273466	chr15	92227241	92602250	down	PDZ domain containing RING finger 4	239618	1110017D07Rik|LNX4|SAMCAP3L|mKIAA3027
Adamts4	-2.2399547	240913	4.5414762	2.966515	2.9283214	10.226122	6.878681	5.999103	chr1	173180553	173190053	down	"a disintegrin-like and metallopeptidase (reprolysin type) with thrombospondin type 1 motif, 4"	240913	3830423K05|ADAM-TS4|ADAMTS-2|ADMP-1|mKIAA0688
Eya1	-2.2512805	14048	7.8999863	6.3954525	9.393337	10.930537	23.132679	20.382694	chr1	14159039	14300280	down	eyes absent 1 homolog (Drosophila)	14048	bor
Plcd1	-2.264675	18799	6.9473915	12.925338	6.438305	21.897043	17.193544	16.975573	chr9	118980646	119002614	down	"phospholipase C, delta 1"	18799	AW212592|C79986
9030625A04Rik	-2.2671285	210808	3.9916928	1.6698637	3.2165964	6.344708	6.0087185	6.2372355	chr14	77424008	77436424	down	RIKEN cDNA 9030625A04 gene	210808	Lacc1
Adamts1	-2.2693958	11504	17.377615	14.69043	26.442692	33.58046	49.39653	45.268917	chr16	85794073	85803360	down	"a disintegrin-like and metallopeptidase (reprolysin type) with thrombospondin type 1 motif, 1"	11504	ADAM-TS1|ADAMTS|ADAMTS-1|C3-C5|METH-1|METH1
Selenbp1	-2.27904	20341	5.27414	5.31765	3.7827907	11.711503	8.735335	11.6834135	chr3	94737005	94748680	down	selenium binding protein 1	20341	Lp56|Lpsb|SBP56
Lmo7	-2.279744	380928	8.436846	4.078404	5.0542827	19.768175	10.380217	9.557353	chr14	102129145	102333910	down	LIM domain only 7	380928	C78582|FBXO20|Gm914|mKIAA0858
Slc7a2	-2.2897444	11988	10.917523	9.189209	13.897597	22.08441	24.849188	29.028692	chr8	41947721	42007424	down	"solute carrier family 7 (cationic amino acid transporter, y+ system), member 2"	11988	AI158848|Atrc2|Cat2|Tea
Runx2	-2.30456	12393	53.1824	42.120842	39.10177	97.09385	96.739555	108.630554	chr17	44740950	44951746	down	runt related transcription factor 2	12393	AML3|Cbf|Cbfa-1|Cbfa1|LS3|Osf2|PEBP2aA|Pebp2a1|Pebpa2a
Zeb2	-2.3307557	24136	32.570522	17.088066	23.897488	46.6922	54.66878	62.79122	chr2	44839154	44972915	down	zinc finger E-box binding homeobox 2	24136	9130203F04Rik|D130016B08Rik|SIP1|Zfhx1b|Zfx1b|Zfxh1b|mKIAA0569
Pdgfrl	-2.3496633	68797	3.2839308	3.6759067	6.6711307	6.8991137	15.088155	9.551415	chr8	42011587	42076124	down	platelet-derived growth factor receptor-like	68797	1110039P19Rik|AV013190
Wisp1	-2.371536	22402	6.0005827	7.771171	10.661413	23.033838	16.990192	16.126575	chr15	66722955	66754761	down	WNT1 inducible signaling pathway protein 1	22402	AW146261|CCN4|Elm1
Sema3a	-2.3734825	20346.chr5.2	20.167147	13.1656475	29.941635	35.529068	52.755127	53.975224	chr5	13398997	13602571	down	"sema domain, immunoglobulin domain (Ig), short basic domain, secreted, (semaphorin) 3A"	20346	Hsema-I|SEMA1|SemD|Semad|coll-1
Dgat2	-2.3834145	67800	3.4107904	4.0109253	4.699303	11.295326	8.413401	8.717343	chr7	106302173	106331223	down	diacylglycerol O-acyltransferase 2	67800	0610010B06Rik|DGAT-2
F3	-2.3950057	14066	3.8709033	3.9836595	3.0940354	8.320838	8.681472	8.63578	chr3	121426455	121437970	down	coagulation factor III	14066	AA409063|CD142|Cf-3|Cf3|TF
Mrm1	-2.4341943	217038	4.972262	2.3515942	3.5040338	8.678293	7.195277	9.007224	chr11	84626563	84633017	down	mitochondrial rRNA methyltransferase 1 homolog (S. cerevisiae)	217038	A530065E19Rik|ENSMUSG00000054212
Glt25d2	-2.523422	269132	7.0343843	5.1826096	7.327446	19.74161	13.802775	14.9923725	chr1	154246997	154357825	down	glycosyltransferase 25 domain containing 2	269132	AI427652|D730024P12
Cthrc1	-2.5269618	68588	26.87576	8.757365	17.709446	52.40279	34.252678	35.662254	chr15	38908478	38918665	down	collagen triple helix repeat containing 1	68588	1110014B07Rik
Bcat1	-2.5269847	12035	3.87876	4.688572	2.6326144	9.7489805	8.838999	8.532749	chr6	144942355	145024677	down	"branched chain aminotransferase 1, cytosolic"	12035	BCATc|Eca39
Pak3	-2.5368824	18481	7.8901033	4.496993	9.083386	14.742022	18.351183	18.512068	chrX	139953134	140232339	down	p21 protein (Cdc42/Rac)-activated kinase 3	18481	PAK-3|Pak65alpha|Pak65beta|Stk4
Enpep	-2.5759	13809	12.48013	8.034795	13.056347	21.176262	32.155285	31.276865	chr3	128972095	129035667	down	glutamyl aminopeptidase	13809	6030431M22Rik|APA|Bp-1/6C3|Ly-51|Ly51
Mdga2	-2.5897605	320772	8.088443	3.9412885	4.443989	18.077454	10.820267	11.97298	chr12	67567046	68323536	down	MAM domain containing glycosylphosphatidylinositol anchor 2	320772	6720489L24Rik|9330209L04Rik|Mamdc1
B3gat1	-2.6037023	76898	4.650146	6.6937923	5.4033237	21.244513	11.553993	11.511117	chr9	26541400	26570682	down	"beta-1,3-glucuronyltransferase 1 (glucuronosyltransferase P)"	76898	0710007K08Rik|AI846286|GlcAT-P|Glcatp|Hnk1
Fgfr2	-2.6163578	14183	30.932997	20.429293	23.688934	64.36951	57.83496	68.54315	chr7	137305965	137410322	down	fibroblast growth factor receptor 2	14183	AU043015|AW556123|Bek|Fgfr-2|Fgfr-7|Fgfr7|KGFR|KGFRTr|svs
Tmem100	-2.6394923	67888	1.9948643	2.8067822	3.3827386	6.5710373	7.6938963	6.5568295	chr11	89891662	89897819	down	transmembrane protein 100	67888	1810057C19Rik|AV011897
Ptprv	-2.6658487	13924	11.100655	19.028835	13.22417	33.85269	34.758022	42.806538	chr1	137005075	137029152	down	"protein tyrosine phosphatase, receptor type, V"	13924	Esp|OST|OST-PTP|mOST-PTP
Smpdl3b	-2.7123837	100340	3.157491	6.215243	4.4750104	13.800248	9.706106	12.451975	chr4	132288881	132313086	down	"sphingomyelin phosphodiesterase, acid-like 3B"	100340	1110054A24Rik|AU045240|Asml3b
Ak1	-2.717197	11636	2.4347851	3.694439	3.8993487	9.366436	7.5711384	9.4439	chr2	32477278	32490578	down	adenylate kinase 1	11636	Ak-1|B430205N08Rik
Wwp2	-2.7423525	66894	15.951131	18.184587	11.677567	48.527916	34.67963	39.506992	chr8	109960298	110082495	down	WW domain containing E3 ubiquitin protein ligase 2	66894	1300010O06Rik|AA690238|AIP2|AW554328
Lect1	-2.7546368	16840	7.5248065	3.01704	9.87532	19.795376	14.426818	15.61741	chr14	80037497	80061977	down	leukocyte cell derived chemotaxin 1	16840	ChM-I
Itga10	-2.8009353	213119	3.8935146	3.465607	2.4423978	12.482812	5.464802	10.1037445	chr3	96449507	96468442	down	"integrin, alpha 10"	213119	A630048L14
Itga11	-2.8059373	319480	4.20145	3.167886	2.679927	13.122978	7.132798	8.012268	chr9	62525662	62631786	down	integrin alpha 11	319480	4732459H24Rik
Palm3	-2.8068225	74337	5.940436	2.1764092	5.1147466	10.57075	9.626311	13.676802	chr8	86545373	86554194	down	paralemmin 3	74337	4432412L15Rik|AL024300
Unc5b	-2.8108962	107449	5.2930355	6.6693974	3.7806294	21.85645	10.546893	12.237945	chr10	60225343	60294329	down	unc-5 homolog B (C. elegans)	107449	6330415E02Rik|A630020F16|D10Bwg0792e|Unc5h2
Abca9	-2.8550344	217262	2.5081708	2.6715813	3.3989754	7.9657073	9.610005	6.589947	chr11	109962136	110029467	down	"ATP-binding cassette, sub-family A (ABC1), member 9"	217262	D630040K07Rik
Clec11a	-2.860077	20256	9.413146	12.948173	14.819184	32.36257	30.200134	41.15015	chr7	51559136	51562329	down	"C-type lectin domain family 11, member a"	20256	AW457320|Clecsf3|Scgf
Aldh1a3	-2.8666365	56847	2.1849658	3.3215387	3.7698584	12.923852	6.802327	6.977502	chr7	73535779	73572363	down	"aldehyde dehydrogenase family 1, subfamily A3"	56847	ALDH6|RALDH3|V1
Bcl11b	-2.8699405	58208	5.30185	4.7228513	5.3062334	19.87952	10.48102	14.346623	chr12	109148613	109241624	down	B cell leukemia/lymphoma 11B	58208	9130430L19Rik|AI604821|B630002E05Rik|BCL-11B|Ctip2|Rit1
Rarb	-2.8706489	218772	2.5051494	1.8886635	2.6007423	7.134374	7.7502885	5.0104237	chr14	17263354	17651648	down	"retinoic acid receptor, beta"	218772	A830025K23|Hap|Nr1b2|RARbeta2
Nell2	-2.9028673	54003	2.8271217	2.750026	3.502274	10.47465	7.7751503	7.7837186	chr15	95049881	95359137	down	NEL-like 2 (chicken)	54003	A330108N19Rik|R75516|mel91
Nrp2	-2.9509122	18187	21.810013	12.615463	17.411455	63.47763	41.512787	44.46139	chr1	62749891	62865266	down	neuropilin 2	18187	1110048P06Rik|Np-2|Np2|Npn-2|Npn2
Mecom	-2.9730132	14013	5.942453	1.9231246	2.7564468	14.093191	9.7673435	5.7233458	chr3	29850218	30446930	down	MDS1 and EVI1 complex locus	14013	D630039M04Rik|Evi-1|Evi1|Jbo|Mds|Mds1|Mds1-Evi1|Prdm3|Znfpr1b1
C130050O18Rik	-2.9763904	319772	4.205476	3.7113974	2.1511416	16.851444	7.5738893	6.6017275	chr5	139881234	139892046	down	RIKEN cDNA C130050O18 gene	319772	
Fam20a	-2.9958646	208659	1.7154862	2.6765618	2.5688405	5.2969527	8.642773	6.5934315	chr11	109531063	109583570	down	"family with sequence similarity 20, member A"	208659	AI606893
Slc16a3	-3.0239317	80879	2.5138595	5.3329067	2.9915807	16.721626	8.263319	7.6385508	chr11	120809798	120820314	down	"solute carrier family 16 (monocarboxylic acid transporters), member 3"	80879	Mct3|Mct4
Alpl	-3.164639	11647	29.931847	41.563755	32.90385	124.53538	88.02879	112.63475	chr4	137297647	137352292	down	"alkaline phosphatase, liver/bone/kidney"	11647	APTNAP|Akp-2|Akp2|TNAP|TNSALP
Sema3a	-3.187265	20346.chr5.1	4.289597	2.420348	9.668396	10.096589	17.289562	17.72013	chr5	13125414	13524707	down	"sema domain, immunoglobulin domain (Ig), short basic domain, secreted, (semaphorin) 3A"	20346	Hsema-I|SEMA1|SemD|Semad|coll-1
Krt18	-3.2149873	16668	1.9422725	1.4562247	2.5186026	7.2560387	5.19007	5.9825425	chr15	101858647	101862457	down	keratin 18	16668	CK18|K18|Krt1-18
Mylk	-3.2778232	107589	9.934275	9.896552	11.502693	36.44665	32.845325	31.664131	chr16	34745296	35002520	down	"myosin, light polypeptide kinase"	107589	9530072E15Rik|A930019C19Rik|AW489456|KRP|MLCK108|MLCK210|Mlck|smMLCK
Kcnma1	-3.3209813	16531	3.5402677	3.0403688	1.7344803	13.854274	5.951281	7.893307	chr14	24117983	24833713	down	"potassium large conductance calcium-activated channel, subfamily M, alpha member 1"	16531	5730414M22Rik|BKCa|MaxiK|Slo|Slo1|mSlo|mSlo1
Nmb	-3.3782065	68039	3.9748378	2.5094426	2.6078718	8.810417	11.638788	9.308073	chr7	88047113	88049957	down	neuromedin B	68039	3110023K12Rik
Dkk1	-3.4030297	13380	3.7310183	3.7756386	2.7887282	14.783627	9.164407	10.875729	chr19	30620374	30623986	down	dickkopf homolog 1 (Xenopus laevis)	13380	mdkk-1
Zfp185	-3.4921823	22673	3.8471444	4.215535	5.6747303	8.138886	17.355148	26.409271	chrX	70232678	70276882	down	zinc finger protein 185	22673	P1|Znf185
Fzd5	-3.528214	14367	2.9612143	1.474338	1.804566	11.24383	5.705024	5.1339917	chr1	64777132	64784324	down	frizzled homolog 5 (Drosophila)	14367	5330434N09Rik|AI427138|Fz-5|Fz5|mFz5
Slc35f2	-3.5291817	72022	2.4644086	1.3889157	2.4496639	7.895261	6.046832	7.3475976	chr9	53619342	53665968	down	"solute carrier family 35, member F2"	72022	1500009K05Rik|AU019213
Hey1	-3.6228123	15213	5.9773393	3.037929	6.3816905	17.01934	16.645885	18.51106	chr3	8663359	8667038	down	hairy/enhancer-of-split related with YRPW motif 1	15213	AI316788|AI414254|CHF2|HRT1|Herp2|Hesr1|bHLHb31|hesr-1
Fgfr3	-3.656479	14184	3.3060355	4.119178	3.0597925	13.799994	10.234889	13.726497	chr5	34064373	34079713	down	fibroblast growth factor receptor 3	14184	CD333|FR3|Fgfr-3|Flg-2|HBGFR|Mfr3|sam3
Kcne4	-3.6606786	57814	2.3379078	1.3007284	2.4227166	6.335081	6.216284	8.73456	chr1	78813524	78816600	down	"potassium voltage-gated channel, Isk-related subfamily, gene 4"	57814	AW487937|MiRP3
Foxp2	-3.6650646	114142	5.227001	2.3317654	2.3564346	12.51272	11.796204	9.117306	chr6	14851349	15391977	down	forkhead box P2	114142	2810043D05Rik|AI449000|CAG-16|D0Kist7
Cdc42ep3	-3.6791606	260409	4.472471	5.33036	10.226092	22.804585	19.963432	25.381954	chr17	79733365	79754431	down	CDC42 effector protein (Rho GTPase binding) 3	260409	3200001F04Rik|AA986861|Borg2|Cep3|UB1
Pcp4	-3.6941853	18546	45.766857	10.450287	40.198505	76.58851	102.42495	117.59755	chr16	96689213	96747400	down	Purkinje cell protein 4	18546	P16Rimb19|Pcp-4|Pep19
Nefl	-3.8171246	18039	4.7961574	2.328795	2.846535	6.6750884	23.120083	10.905017	chr14	68701941	68705794	down	"neurofilament, light polypeptide"	18039	AI847934|CMT2E|NF-L|NF68|Nfl
Pltp	-3.8649285	18830	3.1754713	2.491208	3.4571145	18.749424	7.920095	10.119534	chr2	164665018	164683208	down	phospholipid transfer protein	18830	Bpife|OD107
Nrgn	-3.8902338	64011	3.9387987	3.5003448	2.7270253	16.105316	12.644024	10.34568	chr9	37352078	37360330	down	neurogranin	64011	0710001B06Rik|AI838505|NG|NG/RC3|Pss1|R75334|RC3
Cacna2d2	-3.948167	56808	2.1288388	2.1043708	1.8647344	8.573955	8.012921	7.1222796	chr9	107302211	107431674	down	"calcium channel, voltage-dependent, alpha 2/delta subunit 2"	56808	Cacna2d|a2d2|du|mKIAA0558|td|torpid
Gdf10	-3.975641	14560	12.686496	9.518567	9.677512	53.528522	38.061897	34.30404	chr14	34736773	34748468	down	growth differentiation factor 10	14560	
Itgbl1	-4.0149474	223272	2.4173603	1.270803	1.4072758	7.444968	5.3753557	6.6541243	chr14	124059362	124373301	down	"integrin, beta-like 1"	223272	B930011D01Rik
Pax3	-4.175611	18505	2.996867	2.2595372	3.123116	10.840604	13.440328	10.057606	chr1	78097842	78193711	down	paired box gene 3	18505	Pax-3|Sp|splotch
Tnn	-4.440164	329278	9.695138	14.556731	21.993822	56.262028	67.45945	68.13652	chr1	162015163	162083706	down	tenascin N	329278	Tnw|tenascin-W
Bmp6	-4.524009	12161	3.828225	6.402555	2.8338904	24.394152	15.496988	16.191753	chr13	38437585	38591597	down	bone morphogenetic protein 6	12161	D13Wsu115e|Vgr1
Snora64	-4.623533	104366	1.3671098	2.489273	4.636481	7.038294	18.542301	17.862404	chr17	24857734	24857850	down	"small nucleolar RNA, H/ACA box 64"	104366	MBI-29|Rnu64
Gadd45b	-4.70454	17873	2.5268853	4.6010256	3.2136745	12.733375	16.193346	17.957077	chr10	80392836	80394949	down	growth arrest and DNA-damage-inducible 45 beta	17873	AI323528|Myd118
Metrnl	-4.741478	210029	2.636569	2.1717637	3.0614967	15.368187	8.907448	12.991915	chr11	121563741	121578703	down	"meteorin, glial cell differentiation regulator-like"	210029	9430048M07Rik|BC019776
Ltbp2	-4.8769045	16997	1.0439483	1.8820225	4.2408853	11.375778	14.364554	5.629142	chr12	86124162	86217445	down	latent transforming growth factor beta binding protein 2	16997	AW208642
Crtac1	-4.9798293	72832	1.5591639	0.8394445	1.4515587	5.7391796	6.715744	5.7934914	chr19	42357527	42506273	down	cartilage acidic protein 1	72832	2810454P21Rik|AW047536|Crtac1B|Lotus
Mc5r	-5.0105295	17203	2.0647829	2.757052	0.9336803	8.549455	8.477413	8.779886	chr18	68497257	68499365	down	melanocortin 5 receptor	17203	
Cdkn1a	-5.036962	12575	1.9488719	4.074275	3.6719422	14.448066	18.940477	12.958575	chr17	29227931	29237667	down	cyclin-dependent kinase inhibitor 1A (P21)	12575	CAP20|CDKI|CIP1|Cdkn1|P21|SDI1|Waf1|mda6|p21Cip1|p21WAF
Dlx5	-5.2372007	13395	14.229571	6.6286187	9.259771	74.39905	39.84468	40.280746	chr6	6827805	6832068	down	distal-less homeobox 5	13395	AI385752
Gadd45g	-5.270403	23882	2.8376644	4.14215	6.2785683	22.856155	18.741919	24.004028	chr13	51942044	51943843	down	growth arrest and DNA-damage-inducible 45 gamma	23882	AI327420|C86281|CR6|DDIT2|OIG37
Tcf7	-5.2712283	21414	8.284866	7.833262	9.941241	44.396114	39.942062	50.716747	chr11	52065797	52096516	down	"transcription factor 7, T cell specific"	21414	AI465550|TCF-1|Tcf1
Otor	-6.311603	57329	4.201355	1.5007381	8.883214	17.026985	42.240147	18.635574	chr2	142904228	142907435	down	otoraplin	57329	CDRAP|Fdp|MIA|MIAL
Lgi2	-6.424596	246316	1.3826753	2.2291381	1.0854793	13.768889	7.7266874	7.936819	chr5	52929103	52957519	down	"leucine-rich repeat LGI family, member 2"	246316	mKIAA1916
Ifitm5	-6.758356	73835	14.190369	10.458528	10.711644	90.2135	61.168167	84.63877	chr7	148134861	148136138	down	interferon induced transmembrane protein 5	73835	1110003J06Rik|AW213665|Bril|Hrmp1|Hrtm1
Kazald1	-6.812914	107250	3.140042	1.2127986	1.1327628	13.973203	9.79043	9.490449	chr19	45149731	45153779	down	Kazal-type serine peptidase inhibitor domain 1	107250	AI842353|Bono1|IGFBP-rP10
Sox6	-6.8405437	20679	8.984631	2.0791721	3.2328112	25.169083	23.224869	31.473454	chr7	122614858	123182258	down	SRY-box containing gene 6	20679	AI987981
Cmya5	-6.896992	76469	1.6875623	0.6612524	1.0587528	10.14951	5.724415	6.3496184	chr13	93810670	93914679	down	cardiomyopathy associated 5	76469	2310076E16Rik|2310076E21Rik|AA420382|AI504003|Srfsd|Tims|sr553
Nefm	-7.394036	18040	3.6404788	0.8071728	1.3732103	13.258973	16.26212	7.200159	chr14	68737602	68743061	down	"neurofilament, medium polypeptide"	18040	NF-M|NF160|NF165|Nef3|Nfm
Cbr2	-7.5538917	12409	1.4099576	3.1378005	2.922209	14.169346	36.854073	10.156454	chr11	120590799	120593335	down	carbonyl reductase 2	12409	MLCR
Sgms2	-7.981647	74442	2.9741654	1.9617534	2.0143468	20.027502	13.873352	20.470833	chr3	131021904	131047841	down	sphingomyelin synthase 2	74442	4933405A16Rik|5133401H06Rik|AI854299
Fam167a	-8.036382	219148	2.9837534	1.1003351	2.479855	11.044554	17.03348	21.377995	chr14	64055231	64084339	down	"family with sequence similarity 167, member A"	219148	A030013D21
Rbp4	-8.051959	19662	2.7131386	1.7964222	1.2547454	13.475365	17.458963	12.91528	chr19	38191110	38199811	down	"retinol binding protein 4, plasma"	19662	Rbp-4
Gsg1l	-8.099431	269994	2.0788848	0.8164358	3.6634579	23.389868	10.448917	12.865617	chr7	133021933	133225925	down	GSG1-like	269994	AI852434|C230098I05Rik|G630023A01Rik|Gm637|g1l
Sp7	-8.651892	170574	7.254937	11.495846	9.963441	108.42657	56.525692	83.57151	chr15	102187608	102197399	down	Sp7 transcription factor 7	170574	6430578P22Rik|C22|Osx
Clic6	-9.660016	209195	0.76920474	0.9337267	1.3043586	8.467569	9.351278	10.15045	chr16	92498392	92541486	down	chloride intracellular channel 6	209195	5730466J16Rik|AL022908|AW045520|CLIC1L|Neuronatin
Runx3	-10.263167	12399	0.9942022	1.2532654	0.34495947	8.858073	5.9084663	8.449643	chr4	134676560	134733905	down	runt related transcription factor 3	12399	AML2|Cbfa3|Pebp2a3
Slc8a3	-10.464683	110893	3.0675697	1.6528578	2.3354797	31.560408	15.872879	25.781515	chr12	82298902	82434167	down	"solute carrier family 8 (sodium/calcium exchanger), member 3"	110893	AW742262|Ncx3
Acan	-10.656606	11595	1.6652639	0.5778886	0.5810344	13.070285	7.5985293	6.484759	chr7	86198369	86259985	down	aggrecan	11595	Agc|Agc1|Cspg1|cmd
Gm10629	-11.356568	100038487	2.0261664	0.7018673	0.5586696	14.084823	6.6332407	11.854183	chr8	108806186	108859654	down	predicted gene 10629	100038487	ENSMUSG00000074113
Ramp1	-12.488478	51801	0.52929133	0.5782494	0.89753187	8.696956	6.52623	8.971833	chr1	93076399	93121773	down	receptor (calcitonin) activity modifying protein 1	51801	9130218E19Rik
Smpd3	-15.251196	58994	1.9652517	1.6349245	2.1105647	41.956673	20.069578	27.190022	chr8	108776448	108861888	down	"sphingomyelin phosphodiesterase 3, neutral"	58994	4631433G07Rik|AI427456|AW537966|fro|nSMase2
Hrc	-18.158947	15464	3.8269966	0.29723763	1.2278088	38.58497	12.69538	16.24888	chr7	52590639	52594342	down	histidine rich calcium binding protein	15464	
Ostn	-19.0271	239790	1.9602932	0	0.42781407	11.432609	8.030692	11.76378	chr16	27307727	27351295	down	osteocrin	239790	Ostc
Ndufa4l2	-20.46563	407790	0.16627012	0.30274943	1.1312926	8.560086	10.280276	8.291812	chr10	126951995	126954210	down	"NADH dehydrogenase (ubiquinone) 1 alpha subcomplex, 4-like 2"	407790	BC064011
Rpl39l	-25.40697	68172	1.7882817	0	0.3369368	18.388674	14.519301	10.899869	chr16	10170321	10175004	down	ribosomal protein L39-like	68172	4930517K11Rik
Car3	-25.59347	12350	0.42540383	0.22131073	0.4122099	10.752801	7.576082	7.6009192	chr3	14863538	14872373	down	carbonic anhydrase 3	12350	BB219044|Ca3|Car-3
Dlx3	-40.37881	13393	0.49140352	0.55922604	0	29.482115	6.577278	8.577122	chr11	94981431	94986605	down	distal-less homeobox 3	13393	AV237891|Dlx-3
Panx3	-40.882965	208098	2.1521716	0.46266076	4.6318774	58.480835	55.926197	91.71014	chr9	37467487	37476807	down	pannexin 3	208098	3230401P04|4833413G11Rik
Slc13a5	-56.560444	237831	0.3107261	0.6564947	0	19.264563	8.75718	10.732614	chr11	72055496	72080724	down	"solute carrier family 13 (sodium-dependent citrate transporter), member 5"	237831	Indy|NaC2/NaCT|Nact|mINDY
Ibsp	-82.5945	15891	14.857932	1.0011079	0.5549547	215.22362	135.17986	152.14935	chr5	104728306	104740491	down	integrin binding sialoprotein	15891	BSP|BSP II|BSPII|Bsp2
